# Supplementary material for: Mindfulness and autonomous sensory meridian response (ASMR)
Source: PeerJ. 2018 Aug 7;6:e5414. doi: 10.7717/peerj.5414 (PMC6086079; doi:10.7717/peerj.5414)
Supplement: Supplemental Information 1 [file peerj-06-5414-s001.xlsx]

## Sheet: Data
ID	Group	TMS_1	TMS_2	TMS_3	TMS_4	TMS_5	TMS_6	TMS_7	TMS_8	TMS_9	TMS_10	TMS_11	TMS_12	TMS_13	M_1	M_2	M_3	M_4	M_5	M_6	M_7	M_8	M_9	M_10	M_11	M_12	M_13	M_14	M_15	Age	Gend	Tcur	tdec	Ttotal	MAASmean	Whisper	S_2__I	S_3__I	S_4__I	S_5__I	S_6__I	S_8__I	S_10__I	S_11__I	S_12__I	S_13__I	S_14__I	S_15__I	S_16__I
R_1NrUMccKd5vxx3O	1	3	4	3	2	1	2	0	0	0	0	0	2	2	5	5	3	5	1	6	3	6	2	5	5	1	6	6	1	66	2	10	9	19	4	0	0	0	0	0	0	0	0	0	0	0	0	0	#NULL!
R_3qlFDdJ8qLKGYqx	1	3	3	3	3	4	1	1	0	4	1	4	2	3	3	5	6	6	5	6	5	4	6	4	5	2	5	4	3	31	1	14	18	32	4.6	4	0	0	3	3	0	3	0	0	0	0	0	0	0
R_2rUVF21mxyS4Xx4	1	1	1	0	1	1	0	1	4	2	0	0	0	0	2	1	1	2	1	5	3	3	2	2	4	1	4	2	1	24	2	1	10	11	2.26667	2	2	2	1	0	0	0	0	0	0	0	0	0	0
R_02G9LEjEphUP1C1	1	2	2	4	4	2	2	2	2	2	3	4	3	3	3	1	2	5	1	2	2	2	1	1	2	1	1	1	1	25	1	17	18	35	1.73333	4	4	5	0	0	0	0	2	2	4	4	3	3	0
R_0wWxKlapwMvbMTn	1	0	1	4	0	4	3	0	0	3	4	1	4	4	2	3	6	3	2	3	5	2	6	5	5	5	6	3	3	27	1	23	5	28	3.93333	3	3	6	0	6	3	3	0	3	3	3	3	3	0
R_10pFkNG91KE2kpP	1	2	3	3	3	2	2	2	1	2	2	1	2	2	1	4	4	3	2	3	3	3	3	3	3	3	4	3	3	66	1	13	14	27	3	6	3	6	3	6	1	6	4	4	3	4	6	6	3
R_117oxlMFut9lQ3P	1	2	2	3	4	3	3	3	2	4	3	2	3	3	3	2	3	2	2	3	3	3	3	2	4	3	4	3	2	32	1	18	19	37	2.8	3	2	3	0	5	5	5	3	0	0	0	3	3	4
R_11jgzeUqqRfkPdV	1	0	1	0	0	0	0	0	0	1	0	0	1	0	1	4	2	1	2	2	3	3	1	2	5	1	4	4	1	39	1	1	2	3	2.4	0	0	0	0	5	0	3	5	4	5	1	5	5	1
R_1CfFKPBl0oRYEbd	1	1	2	3	1	4	4	2	1	3	3	2	3	4	4	3	4	2	3	2	3	3	3	3	4	2	4	4	2	21	1	21	12	33	3.06667	4	5	6	0	5	1	3	1	1	5	3	1	1	1
R_1CvcvU54OTKV7SF	1	1	1	3	2	2	2	1	1	2	2	1	3	2	3	4	5	2	3	4	4	4	5	4	4	5	6	4	4	18	1	14	9	23	4.06667	5	1	2	1	3	2	2	4	#NULL!	3	2	4	4	4
R_1eCOhr7qdg3R818	1	2	4	4	2	4	4	1	2	1	4	3	4	4	2	2	5	2	2	1	1	1	2	2	3	5	4	3	3	28	1	24	15	39	2.53333	6	4	4	0	2	1	2	6	6	6	6	7	7	7
R_1Ej81HxlRQL7jTc	1	2	1	2	3	3	3	3	2	4	2	3	2	1	2	1	3	4	2	4	2	2	2	2	2	1	4	1	3	21	1	13	18	31	2.33333	0	1	0	0	0	0	3	0	0	3	0	0	0	0
R_1FCiHCJhMhuRaqR	1	1	4	3	1	2	2	1	1	2	3	1	2	3	5	5	4	3	3	6	5	4	4	4	5	5	3	5	4	32	1	15	11	26	4.33333	4	5	5	1	5	5	4	5	5	6	4	6	5	2
R_1FS83PLO7lSpoUD	1	0	2	4	1	3	3	3	3	3	3	1	3	3	4	4	5	4	3	3	4	3	3	3	4	5	4	4	5	20	1	19	13	32	3.86667	4	3	3	5	2	1	5	5	6	2	5	4	4	1
R_1fZQEz0QVurK3Tk	1	3	3	3	2	4	4	2	0	1	2	2	3	3	4	4	4	2	2	6	2	3	3	4	2	1	5	4	1	26	1	19	13	32	3.13333	6	3	2	0	2	1	3	3	4	5	4	2	2	3
R_1geBy2NPLZ2bXfM	1	1	1	3	0	2	2	2	1	2	3	3	2	2	2	2	5	3	3	5	5	5	5	5	4	5	5	4	5	31	1	14	10	24	4.2	3	3	4	0	0	0	0	2	2	2	1	1	1	1
R_1H7RhHXrgzscpao	1	0	3	4	2	0	3	3	0	4	4	0	4	2	1	3	1	3	2	2	2	2	2	3	4	1	6	2	4	25	1	17	12	29	2.53333	3	2	1	0	0	0	1	3	3	3	0	0	0	0
R_1hGVW9IHiKKjhkD	1	0	1	1	0	0	2	3	3	1	1	1	1	0	4	6	5	4	3	2	4	4	3	4	4	4	5	5	6	24	1	5	9	14	4.2	4	4	3	1	4	3	0	3	3	4	#NULL!	0	7	7
R_1hyagjCxFEy3bU5	1	2	4	4	2	0	1	3	0	3	0	2	1	3	3	4	2	2	2	5	1	1	2	4	2	5	4	2	4	29	1	9	16	25	2.86667	1	2	2	0	6	0	#NULL!	0	0	0	0	4	4	0
R_1JRfzKD95vSbrf6	1	0	4	2	3	3	2	2	1	0	2	2	3	3	3	2	3	3	4	5	2	2	3	3	5	3	3	3	2	36	1	15	12	27	3.06667	6	2	0	0	3	7	7	7	7	7	7	7	7	7
R_1JVnbdSoEc8LRUp	1	1	3	3	3	0	3	1	3	4	3	3	3	4	5	5	5	5	4	5	4	3	3	5	5	5	4	5	2	21	1	16	18	34	4.33333	6	0	0	6	2	2	0	0	0	0	0	0	0	0
R_1K7J5GMtwEEfpmY	1	1	4	4	3	4	3	3	0	3	3	2	4	4	4	3	2	1	2	6	3	3	3	3	3	1	2	3	2	39	1	22	16	38	2.73333	6	0	0	0	4	0	0	0	0	0	0	0	0	0
R_1kYwmUDWwHu5GdF	1	1	0	4	2	2	1	3	0	1	3	3	4	4	4	2	2	3	6	5	2	2	2	4	1	2	6	2	1	33	1	18	10	28	2.93333	4	2	1	0	0	0	0	3	3	4	4	0	0	0
R_1la7O5A8ajU33LY	1	2	2	1	3	2	2	2	1	2	2	3	2	2	3	2	2	2	2	5	3	2	2	2	2	1	2	2	2	56	1	11	15	26	2.26667	2	3	2	4	3	0	4	2	7	6	4	6	6	4
R_1lAF2JnK0t0wYxX	1	1	1	3	1	0	1	0	1	0	1	1	3	4	3	6	5	6	4	5	5	5	6	5	1	1	5	6	3	23	1	12	5	17	4.4	2	1	4	1	4	3	0	4	0	6	5	0	0	0
R_1LzfquQRKBzY5qm	1	1	3	4	4	4	4	2	0	0	3	2	3	4	4	5	5	6	4	4	4	4	4	4	5	3	6	5	1	24	1	22	12	34	4.26667	2	5	1	0	4	3	2	3	4	4	0	3	3	0
R_1Nkxh90hYmKdpxk	1	0	0	3	1	2	1	2	2	1	3	3	3	2	5	1	3	5	6	4	4	5	3	5	4	2	2	5	1	24	1	14	9	23	3.66667	2	3	6	7	5	0	7	7	7	7	7	7	6	7
R_1nOCsLBrgYZpKJx	1	2	3	4	3	2	1	2	3	2	2	2	3	3	3	4	5	6	5	5	5	6	3	5	6	5	4	6	3	19	1	15	17	32	4.73333	3	5	2	4	6	3	0	1	1	0	0	1	1	1
R_1NxCURsAjg55vm6	1	3	2	3	2	2	2	1	1	1	3	2	2	3	2	2	4	5	5	4	4	3	2	4	5	3	4	4	2	33	1	15	12	27	3.53333	4	3	3	1	5	3	2	3	7	2	2	3	2	1
R_1NzFv8XYHYfmaFo	1	0	3	3	2	3	2	1	2	1	2	2	3	2	4	3	2	2	2	4	3	2	2	4	4	1	2	3	2	51	1	15	11	26	2.66667	3	3	3	0	6	1	4	3	3	3	3	5	5	1
R_1OlDUaySS4Frfac	1	0	2	2	2	2	1	3	1	3	2	1	2	2	1	2	4	4	2	3	3	3	3	3	5	1	5	3	5	57	1	11	12	23	3.13333	6	4	3	6	1	0	2	6	6	0	0	2	2	5
R_1PdsZLkL60uy8DX	1	2	3	4	3	3	3	2	1	3	3	3	3	3	4	4	4	6	5	5	5	4	3	4	4	6	4	4	2	20	1	19	17	36	4.26667	4	6	6	0	3	0	3	3	3	3	2	0	0	0
R_1q814LLZZIEgPCw	1	3	1	2	2	3	4	2	2	1	2	1	3	3	4	2	5	5	2	3	4	3	5	3	4	2	6	4	1	18	1	17	12	29	3.53333	4	3	2	1	2	0	1	0	3	4	4	3	3	2
R_21sp7catEAYHpm2	1	1	1	4	3	3	3	2	1	1	2	2	3	3	3	2	5	6	3	5	4	3	4	3	3	6	6	5	4	22	1	18	11	29	4.13333	6	6	0	0	5	1	5	4	2	2	2	1	1	3
R_22sn5k2FSCZ8jfO	1	1	0	3	3	3	2	1	2	1	3	2	1	1	4	4	4	4	1	3	2	2	2	4	4	3	4	4	4	33	1	13	10	23	3.26667	2	2	0	0	0	0	0	0	0	0	0	0	0	0
R_22yTPhD3541hzo2	1	0	2	3	2	3	3	2	1	2	3	3	3	3	4	2	3	4	4	4	4	3	3	4	5	2	4	4	2	30	1	18	12	30	3.46667	2	6	6	1	5	7	4	3	2	4	4	7	7	7
R_231yNNGrk6F3Mnj	1	2	1	3	3	3	3	2	1	1	3	2	3	4	1	4	3	3	3	4	3	3	2	3	4	1	5	3	3	20	1	19	12	31	3	2	3	3	0	3	0	4	1	0	0	0	3	3	0
R_25sVtWF0Dz2NKUr	1	2	4	4	2	3	2	0	1	0	4	0	3	3	4	4	4	2	4	5	4	3	4	4	4	4	2	4	3	57	1	19	9	28	3.66667	5	4	4	0	3	0	0	0	0	4	1	0	0	0
R_26btSX3HSmoSCZU	1	0	1	3	2	3	2	2	1	2	3	1	3	3	2	2	3	4	3	2	4	3	3	5	5	2	4	3	2	23	1	17	9	26	3.13333	5	4	2	0	6	1	0	4	4	4	4	6	5	0
R_26nXJ9Ukbnl5fLo	1	0	3	3	4	4	4	2	1	1	4	1	3	3	2	1	4	5	3	3	4	0	5	3	5	1	6	4	3	19	1	21	12	33	3.26667	6	5	5	3	1	0	4	7	3	4	3	5	5	0
R_27kTivu6EPFyJwy	1	1	3	4	4	4	4	2	1	2	3	2	3	4	4	3	4	5	2	2	4	2	5	4	5	2	6	4	4	37	1	22	15	37	3.73333	2	0	0	0	0	0	7	7	7	7	7	4	4	0
R_27lLlgogAPlMnOg	1	0	4	4	3	4	4	3	1	3	4	4	4	4	1	5	5	4	4	1	2	5	4	4	5	1	6	5	2	50	1	24	18	42	3.6	6	6	6	0	6	7	6	5	7	6	6	#NULL!	5	5
R_28Up0D1qz0n9fJA	1	2	1	2	0	2	3	0	2	1	3	2	3	3	1	4	2	3	4	5	2	2	3	2	5	2	5	3	2	25	1	16	8	24	3	4	4	2	1	4	0	7	3	7	5	3	7	7	7
R_294SSg4BdjXJv2D	1	0	2	3	0	3	2	3	2	4	3	3	3	3	3	5	4	3	3	6	3	4	3	4	6	5	5	4	5	28	1	17	14	31	4.2	4	0	2	0	4	1	4	5	5	6	4	4	4	5
R_29KuwSXPdhtma9H	1	0	3	4	2	3	4	4	4	4	4	3	3	4	3	1	2	1	4	4	1	2	1	2	2	1	2	2	1	52	1	22	20	42	1.93333	4	2	2	0	4	0	6	6	6	6	6	6	6	3
R_2amBMoSkWf6StZI	1	2	2	3	3	3	3	2	2	3	3	2	3	3	5	2	2	6	3	6	4	4	4	6	5	5	4	5	1	34	1	18	16	34	4.13333	5	2	5	7	6	7	0	0	0	5	2	0	0	0
R_2AQGHgCfV1xsXMV	1	0	2	2	3	1	1	0	0	1	2	1	2	2	5	4	4	5	3	5	5	4	2	4	5	1	6	5	4	22	1	10	7	17	4.13333	0	2	0	0	4	4	1	0	0	0	0	0	0	2
R_2cACPPBg5b89i7R	1	2	3	3	3	3	3	2	1	3	2	1	3	2	2	5	4	3	4	6	4	4	5	4	5	3	4	5	2	36	1	16	15	31	4	1	4	2	1	2	0	4	2	2	0	0	2	2	3
R_2Cmq412NlMFESgE	1	0	2	3	2	4	4	3	0	3	4	1	4	3	4	4	3	2	2	5	4	3	5	3	0	2	3	4	2	54	1	22	11	33	3.06667	2	5	4	3	5	5	0	0	0	4	2	3	3	3
R_2cqk6IiaMxOeO8A	1	0	4	4	2	4	4	2	0	3	3	2	2	3	4	4	2	4	4	5	3	2	3	2	5	4	4	2	1	58	1	20	13	33	3.26667	3	4	6	0	2	3	4	0	1	0	1	3	3	3
R_2cvxtYEydhZ4SG7	1	2	2	4	1	4	3	3	0	2	3	2	3	3	4	3	2	4	4	4	5	4	3	4	5	4	5	4	4	19	1	20	12	32	3.93333	6	3	5	3	3	0	5	4	6	3	5	6	6	6
R_2D0GYW6r0AY0R5O	1	0	2	2	1	1	2	2	1	1	1	1	1	2	3	2	4	3	4	4	3	3	3	3	5	2	4	3	3	25	1	9	8	17	3.26667	6	4	3	2	3	7	1	2	1	3	1	7	2	7
R_2dHigdtAam4ZLPF	1	0	2	3	1	1	2	1	1	1	1	2	2	1	1	3	4	3	3	1	3	3	2	4	3	2	3	3	3	36	1	10	8	18	2.73333	2	2	2	1	2	0	1	1	1	1	1	0	0	0
R_2dYMajVK3rZt8HP	1	1	2	2	0	2	1	1	3	3	1	2	3	2	5	6	5	4	4	6	4	4	3	5	4	2	4	5	5	24	1	11	12	23	4.4	6	2	1	6	2	3	3	5	5	3	3	3	3	1
R_2fwGNWtfCY3ubpr	1	1	3	4	2	2	3	3	1	2	2	1	3	4	3	2	4	3	1	2	4	3	2	2	4	2	4	3	1	34	1	18	13	31	2.66667	1	3	1	0	4	0	5	5	3	1	0	6	6	4
R_2QALdWXenuYTtvY	1	2	1	3	2	1	2	1	0	0	1	1	2	1	3	2	3	6	4	2	4	4	3	4	4	4	5	4	6	28	1	10	7	17	3.86667	6	2	1	0	5	7	2	3	3	6	5	7	7	4
R_2qf3K2W8qf5Bg0S	1	2	2	3	4	4	4	3	3	3	3	3	4	4	3	6	6	6	2	6	6	6	6	6	6	6	6	6	6	34	1	22	20	42	5.53333	5	3	3	0	5	0	5	6	6	6	6	6	6	5
R_2qqLSJjOfAyXYsn	1	4	3	3	3	3	3	1	1	1	4	3	4	4	5	4	6	4	4	5	5	3	3	5	4	5	6	5	4	29	1	21	16	37	4.53333	4	6	6	2	4	5	0	0	0	1	0	2	2	2
R_2rrtods2PVNA2WY	1	2	3	4	0	3	3	3	0	3	3	2	3	3	4	4	5	6	3	6	6	6	5	5	6	1	5	5	4	21	1	19	13	32	4.73333	6	2	3	0	6	4	2	6	5	5	2	3	3	3
R_2rSC8uhjs54qLKa	1	4	1	2	4	4	4	0	0	1	4	4	4	4	1	4	5	3	4	6	6	5	4	4	5	1	6	4	2	20	1	22	14	36	4	2	3	4	0	5	4	0	0	0	1	1	2	2	2
R_2RWi4MxDs8rz48X	1	0	1	4	3	3	4	2	1	1	3	0	4	3	5	2	4	4	4	5	5	4	5	4	2	4	6	5	4	28	1	21	8	29	4.2	4	5	3	0	6	3	0	3	0	3	0	0	0	0
R_2s5rHtqhpCDp0DV	1	0	3	3	3	1	1	1	3	3	3	2	2	2	4	2	5	2	5	6	5	4	2	4	1	5	5	4	2	34	1	12	15	27	3.73333	4	6	1	0	2	0	4	0	0	2	0	0	0	0
R_2s5ufA82lB0nJPv	1	2	2	3	2	3	3	1	3	1	3	2	3	3	4	3	4	2	2	5	2	2	4	4	6	1	6	3	2	25	1	18	13	31	3.33333	3	5	6	0	4	0	3	2	2	2	1	0	0	0
R_2sdOV5ZjIZr4580	1	2	1	1	2	2	3	2	2	1	3	3	2	3	2	1	2	5	2	1	4	3	3	4	5	2	4	3	4	19	1	14	13	27	3	4	6	2	2	1	0	6	2	1	1	1	2	1	7
R_2sSjf4iXTdaSQIS	1	2	3	4	1	3	3	2	0	3	3	1	4	3	4	2	3	2	2	1	2	3	2	2	4	2	4	3	2	22	1	20	12	32	2.53333	4	5	2	5	2	2	5	3	0	1	0	2	2	0
R_2t4Zr8mhoenv1Og	1	2	2	3	3	3	3	2	1	1	2	1	3	3	4	4	4	3	4	3	3	3	3	3	4	5	5	4	6	31	1	17	12	29	3.86667	4	1	1	1	6	6	3	4	4	5	#NULL!	4	4	4
R_2taNG1M95uzgAem	1	2	3	4	4	3	4	3	1	2	3	3	4	4	5	4	4	3	3	2	4	4	5	4	4	5	5	4	4	27	1	22	18	40	4	5	4	4	0	0	0	0	3	0	6	4	2	2	2
R_2TB0p0k6Sr8tkDU	1	2	3	4	1	2	3	1	1	1	3	3	3	3	3	4	4	4	2	2	3	3	3	4	4	3	5	3	5	27	1	18	12	30	3.46667	4	3	6	0	4	5	0	3	4	4	2	3	3	0
R_2U8VyS3LK9g9ph3	1	1	2	4	0	4	3	3	0	1	4	0	4	3	4	2	3	6	5	2	4	2	1	2	2	5	6	5	6	35	1	22	7	29	3.66667	4	2	1	5	3	3	4	4	4	1	0	2	5	0
R_2v6bmsPqxOeRxrl	1	2	0	2	1	2	2	0	0	0	2	0	3	2	5	2	3	2	6	6	4	3	2	3	4	2	6	4	2	20	1	13	3	16	3.6	5	5	1	0	3	3	6	3	2	3	2	4	4	1
R_2VaaSmSH0ci2poI	1	1	1	4	2	3	4	2	1	0	2	1	3	3	4	3	4	6	2	4	4	3	5	5	6	4	6	5	3	26	1	19	8	27	4.26667	6	5	2	1	1	1	3	7	3	2	4	4	7	2
R_2VfKArkJ2ofVuIj	1	0	4	4	0	0	0	4	0	2	0	0	0	0	1	1	1	1	5	1	2	1	1	1	4	1	1	5	1	56	1	4	10	14	1.8	6	0	0	6	3	0	0	0	0	0	0	0	0	0
R_2vitTcJn3DEzQZT	1	1	2	2	2	2	2	1	2	2	2	1	3	2	4	3	4	2	2	5	2	3	3	3	4	1	3	4	2	28	1	13	11	24	3	4	4	3	0	5	1	3	3	2	3	2	3	3	1
R_2YikEZbyjBAByMc	1	0	1	0	2	0	0	1	3	3	1	2	1	0	4	2	1	2	2	6	2	2	1	1	3	1	1	1	1	52	1	2	12	14	2	5	2	0	0	0	0	1	2	1	0	0	4	4	0
R_2yqoEJkkVpKftQq	1	0	2	3	0	3	3	3	1	3	3	2	3	4	4	1	1	3	3	5	3	2	2	2	4	4	4	3	4	31	1	19	11	30	3	4	3	1	0	3	0	4	4	4	2	3	4	4	1
R_2zD5Le37osmin4H	1	4	1	3	3	2	2	1	0	2	1	1	3	2	3	6	6	5	5	5	4	5	5	5	2	4	5	5	4	24	1	13	12	25	4.6	0	3	3	1	3	7	3	5	0	2	1	2	4	3
R_2ZIvFmijBRoBAoA	1	0	4	4	2	4	4	0	0	3	4	0	4	4	4	5	4	1	1	6	1	1	3	1	1	1	3	1	1	23	1	24	9	33	2.26667	5	1	0	1	6	1	0	3	5	3	3	0	2	0
R_2ZQ4oAqRbNzyBRc	1	2	0	0	0	1	2	0	2	0	2	4	3	1	4	2	2	4	2	5	4	1	2	1	4	1	6	3	1	23	1	9	8	17	2.8	5	5	3	6	5	5	4	4	3	5	4	3	4	1
R_2ZUK1GwYOTCuUYS	1	2	0	1	1	0	0	0	0	0	0	0	1	0	1	4	6	4	6	6	6	5	5	4	2	1	5	4	5	33	1	2	3	5	4.26667	6	3	6	2	6	0	3	5	5	6	6	6	5	0
R_2ZV0a4oNy15IEP9	1	1	2	3	2	3	3	3	1	1	3	1	3	3	4	1	4	3	4	1	2	3	3	3	4	2	5	4	3	24	1	18	11	29	3.06667	4	1	2	0	3	1	2	6	3	6	1	3	2	0
R_30c6pD20Uzf7Zaf	1	1	2	3	2	3	2	2	2	2	3	2	4	3	4	2	4	5	4	6	4	3	4	3	4	2	4	4	4	36	1	18	13	31	3.8	2	3	3	0	6	7	7	7	7	7	7	7	7	7
R_30cJlrkPVEqjrf5	1	4	2	4	4	4	3	4	2	4	4	4	4	4	5	5	5	6	6	6	6	5	5	6	6	5	6	6	4	33	1	23	24	47	5.46667	5	1	4	0	1	0	4	0	0	5	0	4	4	1
R_31GwDtNJTn5aiyg	1	0	2	2	2	2	2	2	1	2	2	1	2	1	4	5	4	2	4	4	2	2	2	2	2	2	4	2	2	28	1	11	10	21	2.86667	2	4	3	2	5	1	2	2	7	5	7	5	5	1
R_31sCMWxJ1HT4r79	1	2	1	2	3	3	2	1	1	1	2	1	2	2	3	3	4	4	3	4	4	4	4	4	4	4	5	4	3	27	1	13	10	23	3.8	4	3	2	1	3	1	1	#NULL!	#NULL!	#NULL!	#NULL!	#NULL!	#NULL!	#NULL!
R_333CZwV49cTScNE	1	1	2	3	4	3	3	1	2	2	1	1	2	3	3	1	1	5	5	3	4	4	5	5	6	6	6	5	6	27	1	15	13	28	4.33333	6	0	0	1	3	0	0	3	3	0	0	0	5	0
R_3CNKX8TpGUSqbUk	1	1	3	4	4	3	4	2	0	4	4	1	4	4	2	1	4	2	2	1	1	1	2	4	2	1	6	2	2	21	1	23	15	38	2.2	4	6	5	2	3	4	4	5	3	5	5	4	3	3
R_3CQwhsacQMfPCjw	1	0	1	2	1	1	1	0	1	0	0	1	1	1	4	2	3	4	4	2	3	3	4	4	3	2	5	3	3	30	1	6	4	10	3.26667	6	2	1	0	0	0	1	7	4	2	2	7	7	3
R_3DkCquXp2EeVaJt	1	0	2	1	1	1	3	1	1	1	2	0	2	2	4	1	5	5	5	5	5	4	4	5	5	1	6	6	3	34	1	11	6	17	4.26667	3	#NULL!	5	0	6	6	6	5	0	6	1	6	6	2
R_3dMlUcduXUxBfqQ	1	1	2	4	2	4	4	2	0	0	4	0	4	4	2	1	3	4	4	3	4	4	5	4	5	2	6	6	2	27	1	24	7	31	3.66667	6	0	2	4	5	0	1	3	3	4	4	3	3	2
R_3Eh5N7rDkT1Fpqq	1	0	3	4	4	2	3	0	2	3	2	1	3	3	1	4	4	4	5	6	6	2	4	5	4	4	5	4	4	47	1	17	13	30	4.13333	0	0	0	0	6	0	0	5	0	5	0	0	0	0
R_3F4FVvvTvrw1xUF	1	0	3	4	0	3	3	3	0	3	4	4	0	4	3	3	2	5	4	3	4	4	3	3	3	2	5	3	2	35	1	18	13	31	3.26667	6	2	2	5	0	1	0	2	2	2	2	2	2	3
R_3fdjpR9h8TlAJpw	1	1	1	0	4	2	1	0	0	1	2	0	1	0	4	3	5	5	6	4	5	6	6	4	6	3	6	6	6	28	1	6	7	13	5	3	1	2	0	5	4	0	3	1	3	1	1	1	0
R_3FOJZZjyWl3atbq	1	0	4	4	4	4	4	4	4	4	4	4	4	4	5	4	2	1	1	6	1	1	2	1	1	1	5	1	1	24	1	24	24	48	2.2	6	2	0	0	3	0	3	4	4	4	2	2	4	4
R_3foqddQEp0EdWgX	1	1	0	4	1	2	2	1	1	2	3	1	3	3	2	2	4	4	4	6	1	1	2	2	2	1	5	2	1	33	1	17	7	24	2.6	6	1	0	3	0	0	7	4	1	0	0	0	0	0
R_3fOSdAaCFWtuWdz	1	2	3	3	2	1	2	1	3	1	1	0	3	1	2	2	4	4	2	5	4	3	4	5	4	3	3	4	1	25	1	11	12	23	3.33333	5	3	4	0	6	0	7	4	4	5	5	7	7	7
R_3fZzhJHy7jvvTi5	1	2	4	0	4	0	0	2	0	2	0	3	1	1	4	1	2	5	1	4	2	2	1	2	6	1	1	1	1	23	1	2	17	19	2.26667	5	3	2	0	6	0	0	4	1	0	0	2	2	0
R_3hF8DQnGpcW3ZAx	1	2	0	0	1	0	0	1	0	2	2	3	1	1	4	2	2	5	2	4	4	3	2	2	5	1	5	3	2	21	1	4	9	13	3.06667	5	4	4	0	2	4	2	4	4	5	2	4	4	0
R_3HYTYpRP1GSw0gf	1	1	2	3	1	3	1	0	2	0	1	2	0	3	3	3	4	5	5	6	5	4	6	5	5	5	4	5	4	33	1	11	8	19	4.6	4	3	0	0	5	3	2	1	1	4	1	2	2	0
R_3j2qIgrqsAuxeJb	1	0	1	3	0	1	2	2	0	2	2	3	3	3	1	1	2	4	1	4	2	3	1	1	3	1	2	2	1	30	1	14	8	22	1.93333	3	6	4	0	5	7	4	3	3	4	4	3	3	5
R_3Jr5XDjzalTL2ej	1	1	2	3	1	2	2	0	1	0	1	1	2	2	3	5	5	3	3	4	4	3	3	3	3	1	2	3	3	23	1	12	6	18	3.2	6	2	0	2	4	7	0	2	0	0	0	7	7	7
R_3jUR3WrSQHCCKBb	1	1	0	2	3	3	3	1	0	2	3	2	3	4	3	1	5	4	5	5	4	3	3	3	5	2	6	4	3	28	1	18	9	27	3.73333	2	0	0	0	5	0	0	0	0	2	0	0	0	0
R_3k52UPFm7kjccle	1	2	0	1	3	0	0	0	0	0	0	2	0	1	4	5	6	4	3	2	5	5	5	5	3	4	6	6	3	23	1	2	7	9	4.4	0	6	5	0	3	7	3	3	3	5	5	3	3	7
R_3KGGuenHkAEZTeR	1	0	0	1	1	2	3	0	0	1	1	2	2	2	3	1	1	5	6	6	3	3	2	2	3	1	5	4	1	20	1	11	4	15	3.06667	5	6	5	0	2	1	0	3	5	3	4	0	0	0
R_3Kr5vl8b21g8ToV	1	2	1	2	3	3	3	2	3	3	3	3	3	3	2	1	4	4	3	1	1	3	4	4	5	4	6	5	5	20	1	17	17	34	3.46667	6	3	3	1	5	5	0	1	2	2	3	4	4	5
R_3KRmgwNkF5DzDUt	1	0	1	3	0	2	3	2	0	3	2	1	0	2	2	3	1	2	1	1	3	2	1	1	2	1	4	1	1	23	1	12	7	19	1.73333	6	3	3	5	2	0	0	2	3	3	0	0	0	0
R_3lDEXzk6kCC2Ixt	1	1	3	4	3	4	4	4	1	2	3	1	4	3	2	2	4	4	4	6	3	3	4	2	5	2	5	4	3	25	1	22	15	37	3.53333	6	5	3	5	5	7	0	3	3	6	3	4	5	0
R_3MKCm9byxa2scBa	1	1	1	3	2	2	1	2	0	1	2	2	2	3	4	1	5	2	2	6	3	2	2	3	2	2	5	3	2	40	1	13	9	22	2.93333	6	3	4	3	2	2	4	4	3	4	2	2	2	5
R_3Mxw2AmPF5pXrvK	1	2	1	4	3	1	2	0	1	0	2	4	1	4	4	4	5	3	5	2	4	4	4	4	4	1	6	5	3	21	1	14	11	25	3.86667	4	0	0	3	1	0	2	0	0	3	0	5	5	1
R_3n95T53xhRJXMzL	1	0	3	2	2	4	4	1	0	1	2	1	3	3	4	3	2	3	4	3	4	3	3	2	4	2	5	2	2	26	1	18	8	26	3.06667	5	2	0	0	3	0	4	1	1	4	4	5	5	3
R_3neMWQofJ5don1T	1	3	2	4	1	3	3	3	0	2	3	3	3	2	1	3	4	2	3	6	3	3	2	2	2	1	4	3	1	28	1	18	14	32	2.66667	0	5	4	0	6	6	0	1	1	0	0	5	5	0
R_3nPIularGn0JZXM	1	1	2	2	2	2	2	1	3	3	3	1	2	3	3	4	4	4	3	2	4	2	4	5	4	4	4	4	3	23	1	14	13	27	3.6	5	5	5	1	3	3	0	3	2	3	2	2	1	0
R_3oTHoXIG7Voow3J	1	0	3	4	2	4	4	3	2	3	4	2	4	3	4	4	3	3	3	4	3	3	3	3	4	0	3	3	3	55	1	23	15	38	3.06667	5	#NULL!	2	0	3	0	3	3	3	5	2	4	4	4
R_3oU4hVIaPWjWec1	1	0	1	4	1	2	2	0	0	0	2	0	4	3	1	1	1	1	1	4	1	1	2	1	1	1	4	1	1	26	1	17	2	19	1.46667	4	2	4	4	1	0	5	1	1	3	7	1	2	4
R_3r023kZpUNBNyuh	1	3	1	2	1	1	1	1	0	2	3	1	2	2	4	4	4	3	1	5	5	3	2	4	4	1	2	4	1	21	1	11	9	20	3.13333	3	5	5	5	3	7	0	0	0	2	0	0	1	0
R_3r64f2SRLnrod7b	1	0	1	0	2	0	2	0	2	0	3	2	1	1	1	4	5	5	2	4	5	4	5	4	5	1	5	5	2	18	1	7	7	14	3.8	3	3	4	0	2	7	0	2	3	4	4	4	4	0
R_3s6TEcBJi5UyC5J	1	1	3	4	1	3	4	0	0	4	4	2	3	4	5	3	4	2	1	5	2	2	3	2	1	1	6	3	1	20	1	22	11	33	2.73333	5	3	3	1	6	7	7	7	7	7	7	3	7	7
R_3TTwvjnCxwwut69	1	1	0	2	1	3	3	1	0	0	1	1	3	3	1	5	4	3	1	6	4	4	4	4	4	2	6	4	2	21	1	15	4	19	3.6	2	2	0	5	2	2	0	0	0	0	0	2	3	4
R_41TQxlQoiYQNrl7	1	2	1	3	3	1	1	1	1	3	2	2	1	1	6	2	5	4	5	5	6	3	3	5	3	6	3	5	4	26	1	9	13	22	4.33333	6	0	0	0	0	3	0	0	0	0	0	0	0	0
R_5mTirTYrsn2vaX7	1	1	2	2	3	2	1	2	0	0	1	0	0	0	4	3	2	5	4	5	4	3	3	5	5	5	5	4	4	28	1	6	8	14	4.06667	0	3	3	0	0	0	3	0	3	0	0	6	6	3
R_6W4WTBkiy8KgH2V	1	1	1	3	2	2	2	3	2	3	3	3	3	2	3	4	2	4	1	2	3	3	4	4	5	5	6	4	5	21	1	15	15	30	3.66667	3	6	3	4	4	4	2	3	4	4	4	2	2	4
R_71yjjBzfVjkbtLz	1	2	1	3	3	1	2	1	2	2	1	4	1	1	1	5	4	4	2	5	3	3	4	2	5	4	3	3	1	26	1	9	15	24	3.26667	1	3	0	4	4	0	0	4	6	5	6	2	1	4
R_8GmUuVGVWWunTr7	1	1	3	3	2	1	2	1	1	0	2	0	3	4	3	4	5	5	3	6	5	3	4	3	5	1	3	3	5	24	1	15	8	23	3.86667	4	5	5	0	5	0	0	2	2	2	2	7	7	7
R_8hQDI9Fq9RddEiZ	1	0	2	3	1	0	1	2	2	0	0	4	2	3	2	2	3	3	5	5	2	3	4	2	4	2	5	3	2	28	1	9	11	20	3.13333	2	4	5	5	3	2	0	0	0	3	4	2	2	0
R_8qzyHIKiGWQ2WAN	1	3	2	4	3	4	4	2	1	1	2	3	4	4	2	1	2	2	2	5	3	4	3	2	2	2	5	2	2	19	1	22	15	37	2.6	3	4	6	2	6	1	0	3	4	5	0	0	0	0
R_9nStsEXnSVzkdeV	1	2	1	1	2	2	1	1	1	1	2	1	2	2	4	3	4	5	3	2	3	3	2	3	2	0	4	3	2	32	1	10	9	19	2.86667	5	2	2	0	0	0	0	3	7	3	3	7	7	7
R_a4WobdNPw9wxc77	1	1	3	4	4	4	3	1	0	3	3	1	3	4	1	2	3	4	5	4	4	3	2	2	3	1	6	2	1	33	1	21	13	34	2.86667	3	6	6	0	3	0	2	3	3	5	0	6	6	3
R_A6WEyuYcFS5CkKJ	1	3	0	2	0	0	0	0	0	0	2	2	1	1	1	2	1	1	3	2	4	2	3	3	2	3	6	1	1	20	1	6	5	11	2.33333	6	5	4	4	3	7	7	3	7	4	7	0	0	1
R_aavZmMUz3AKBn5T	1	3	3	3	0	0	3	4	2	3	3	4	0	0	1	1	3	6	1	6	4	2	1	1	6	1	4	4	1	30	1	9	19	28	2.8	0	2	0	3	0	0	0	0	0	2	0	0	0	0
R_AKElUV832ZMHZSN	1	0	1	3	1	2	1	1	1	1	1	0	2	3	4	3	3	5	4	6	5	4	4	4	4	4	6	5	5	26	1	12	5	17	4.4	5	3	3	7	5	7	0	5	5	6	5	4	5	3
R_bgBn2vJhRaItxL3	1	2	0	1	2	2	2	0	0	0	0	0	0	0	4	1	3	4	4	6	4	3	5	3	2	1	6	2	5	37	1	5	4	9	3.53333	6	6	2	2	6	0	6	6	6	6	6	6	6	4
R_d6FOhbsEfH6xAZP	1	3	3	3	1	2	2	1	2	0	2	1	3	2	1	3	3	2	2	6	2	3	2	2	4	3	5	2	6	27	1	14	11	25	3.06667	3	4	2	0	4	1	1	2	2	3	3	0	0	0
R_D7TSJYKmaRiV7Nf	1	1	3	4	4	2	3	2	1	2	3	1	3	3	4	5	4	5	2	6	4	4	4	4	5	1	5	4	5	22	1	18	14	32	4.13333	3	3	3	1	4	2	7	7	7	7	7	6	6	7
R_dirdvD1yP89pI0t	1	1	4	4	1	3	4	3	1	0	2	1	3	4	4	3	5	5	5	5	5	4	3	4	3	3	5	5	3	36	1	20	11	31	4.13333	2	3	3	2	4	2	1	1	1	3	2	2	2	1
R_eeAm3PXWh7cKpBT	1	1	3	3	1	3	3	2	2	3	3	2	4	2	2	5	5	5	4	6	4	4	3	4	6	5	5	5	5	31	1	18	14	32	4.53333	2	2	4	0	6	4	7	0	0	1	3	3	3	3
R_O99bQPylxMpU1fb	1	0	1	2	2	1	2	2	0	0	3	0	2	2	2	2	2	2	1	2	3	2	2	1	3	1	5	2	1	25	1	12	5	17	2.06667	5	6	6	4	3	0	6	0	0	0	0	0	0	3
R_pLVdQk1k7caryvL	1	0	4	3	0	3	0	2	0	4	4	0	4	3	2	1	1	2	1	5	1	1	1	1	3	1	1	1	1	39	1	17	10	27	1.53333	6	0	0	0	3	3	0	0	0	0	0	0	0	0
R_RaTZ1gBZvsMcdUt	1	0	0	3	0	3	4	1	1	0	3	0	4	1	5	4	5	5	2	4	4	4	4	4	4	5	5	4	4	22	1	18	2	20	4.2	3	3	2	0	4	2	2	5	4	5	4	7	7	3
R_s5QcO7rQ8DmcGXL	1	1	2	3	3	2	2	0	1	1	2	1	2	3	2	3	3	4	2	4	4	3	4	3	4	3	4	3	2	28	1	14	9	23	3.2	3	5	3	0	1	0	4	1	2	0	1	3	7	3
R_s86Hv2EhevGABFv	1	1	3	4	3	3	3	1	2	4	3	2	4	4	3	1	3	2	4	4	4	2	4	5	5	1	6	2	1	21	1	21	16	37	3.13333	6	5	3	0	5	2	5	0	3	6	3	6	6	0
R_sbU9AEQDk6scTGp	1	1	2	4	2	3	3	3	1	2	3	2	2	3	5	2	3	3	3	5	3	3	4	3	5	5	5	4	2	24	1	18	13	31	3.66667	1	3	5	5	3	7	3	2	1	#NULL!	1	0	1	4
R_snkquCqTY2hoJB7	1	1	3	2	1	3	2	2	3	2	3	3	2	3	2	5	4	4	4	1	3	4	2	4	5	3	4	4	1	35	1	15	15	30	3.33333	0	3	0	0	6	0	0	1	1	2	0	1	0	3
R_ukUxUB90okMHlnP	1	0	2	1	0	0	0	1	3	2	0	1	1	#NULL!	4	5	3	6	6	5	5	4	5	4	4	5	5	4	2	62	1	2	9	11	4.46667	1	0	1	1	3	0	4	0	0	0	0	4	5	0
R_ULyA8e1riOZIZWh	1	0	1	0	1	0	0	1	1	1	0	4	0	2	3	3	4	2	2	6	4	2	1	3	5	2	5	3	1	26	1	2	9	11	3.06667	5	6	5	2	4	7	5	7	4	6	5	3	3	3
R_UVzlwxxDKr982u5	1	0	1	2	2	2	1	1	1	0	1	0	1	2	2	1	4	4	3	3	2	3	3	3	2	3	6	4	6	20	1	9	5	14	3.26667	4	4	4	1	2	2	0	0	0	1	2	0	0	0
R_vcsqdG88zGWezct	1	1	2	2	3	0	1	1	0	2	1	3	3	2	3	3	2	5	2	5	3	4	2	4	4	2	2	4	3	18	1	9	12	21	3.2	2	4	5	0	4	2	0	1	0	0	0	0	0	0
R_vpLXRicHxc2BXl7	1	1	2	3	2	3	3	1	1	1	1	1	3	3	2	2	5	3	2	4	3	3	5	4	5	2	6	4	4	36	1	16	9	25	3.6	3	1	1	0	4	7	0	7	2	1	3	7	7	7
R_WkXYqI2CeNWgD4J	1	1	2	4	2	3	3	3	1	2	3	1	3	3	3	4	5	4	2	4	3	4	5	2	4	2	6	3	3	20	1	19	12	31	3.6	#NULL!	6	5	1	3	1	2	2	3	2	2	2	2	1
R_x5AmvHi8o0Bhb5n	1	1	2	2	3	4	3	1	1	2	3	2	2	1	2	3	2	4	2	4	2	2	3	2	4	1	4	3	2	19	1	15	12	27	2.66667	4	5	3	3	7	7	5	3	3	4	4	6	6	6
R_yDA1eYB56iPPF5f	1	1	2	3	1	2	3	3	2	0	2	3	3	3	1	1	4	3	1	2	1	2	1	1	5	1	3	2	3	18	1	16	12	28	2.06667	6	4	3	3	5	7	5	2	2	0	0	0	0	7
R_yWvv2ghVuTv1j7X	1	0	1	3	3	1	3	4	4	1	2	4	2	0	1	4	4	6	5	6	5	2	5	4	2	6	6	5	1	23	1	11	17	28	4.13333	5	5	4	3	5	3	3	3	3	4	7	6	6	0
R_Zrx29QFbxp3qsIF	1	0	2	3	0	2	2	2	2	1	2	2	3	2	2	4	4	4	2	3	4	4	3	4	2	1	4	4	3	31	1	14	9	23	3.2	4	3	3	0	5	1	1	2	2	6	6	3	3	2
R_0HQwDGZtpkEIMWl	1	3	2	3	3	2	0	4	0	3	0	2	2	#NULL!	4	3	0	2	3	2	0	1	4	3	4	1	4	0	2	27	2	7	17	24	2.2	4	2	3	7	4	7	2	4	7	6	7	7	7	7
R_0pTYZNl7HtRqoYV	1	1	2	2	2	1	1	3	2	2	1	2	1	2	2	3	4	4	4	5	4	4	3	4	4	2	4	3	3	19	2	8	14	22	3.53333	4	5	3	1	3	1	3	7	3	4	4	3	2	7
R_0puVqfKRO9h5lpn	1	1	3	3	0	3	3	1	1	1	1	3	3	2	2	2	5	3	3	4	3	4	3	2	5	2	5	3	3	24	2	15	10	25	3.26667	4	2	4	0	4	7	0	1	1	5	0	1	1	1
R_0xLMJXCQSIKUDzb	1	4	4	4	3	4	4	4	4	4	4	4	4	4	6	6	5	5	5	6	5	5	6	5	6	4	6	4	2	23	2	24	27	51	5.06667	6	6	5	4	2	0	5	4	2	6	4	5	5	2
R_114lrpM9bIR8ek0	1	3	2	3	1	3	2	3	2	2	3	3	3	3	2	3	2	3	2	3	1	1	2	1	4	4	5	3	5	34	2	17	16	33	2.73333	6	1	1	0	3	0	7	7	7	0	0	2	2	3
R_128NV2irF4udcyH	1	0	1	1	3	2	1	0	2	0	2	1	2	3	2	1	2	4	3	3	2	4	2	2	5	1	3	2	1	22	2	11	7	18	2.46667	6	2	3	0	4	0	7	7	7	7	0	0	0	7
R_129ihMXfGemOy1a	1	2	3	3	2	3	3	2	1	3	3	3	3	3	4	3	3	4	3	5	4	3	3	4	4	3	5	4	2	20	2	18	16	34	3.6	5	6	6	2	4	3	3	3	3	3	3	4	3	2
R_12a99kJbGFpcVBz	1	0	2	1	0	0	1	2	3	3	4	3	2	3	2	4	4	5	4	4	4	3	3	4	5	2	5	3	4	31	2	11	13	24	3.73333	6	5	5	5	6	7	5	6	6	7	6	6	6	5
R_12LMoEpX0OxZgJA	1	2	3	4	1	2	3	4	2	1	3	3	3	4	4	4	5	2	5	6	3	3	2	3	2	1	5	4	2	18	2	19	16	35	3.4	6	2	0	2	1	0	0	0	0	0	0	0	0	7
R_1eY35jQdL18vjOK	1	1	2	1	0	3	4	4	2	3	2	2	4	3	4	4	3	3	2	4	2	4	3	3	3	1	4	4	4	23	2	17	14	31	3.2	2	2	2	1	5	7	1	5	3	4	3	7	7	7
R_1FEQNJ4dXi4bLXQ	1	0	1	2	0	2	2	0	0	0	2	1	2	2	3	2	4	4	3	6	4	4	5	2	2	1	5	2	2	27	2	12	2	14	3.26667	6	5	4	1	4	7	5	0	0	4	3	4	3	2
R_1FFWXK27I1k46jc	1	0	1	1	2	1	1	2	3	2	1	3	2	1	2	3	3	5	4	4	3	4	2	3	6	1	4	4	3	20	2	7	13	20	3.4	1	6	5	0	1	0	0	1	1	1	1	1	2	2
R_1fgeeZvEJF5ZH9q	1	0	2	1	1	0	0	2	3	1	1	3	1	0	2	1	2	1	1	4	2	2	2	2	1	1	3	1	1	33	2	3	12	15	1.73333	1	1	1	0	2	0	2	0	0	0	0	2	2	0
R_1fjEo5mSJ4Sbmqc	1	1	2	1	1	2	2	2	1	3	2	3	2	2	3	1	4	3	5	4	4	3	3	3	4	3	2	3	4	33	2	11	13	24	3.26667	3	1	1	3	2	3	0	7	2	2	2	4	4	7
R_1FKUG0eK1sIo0E0	1	3	1	4	4	3	1	0	0	0	3	0	4	4	2	3	3	2	1	3	1	1	3	2	5	4	6	3	1	24	2	19	8	27	2.66667	5	5	3	3	1	0	2	2	3	3	2	3	3	4
R_1hyXWN6WYY1Txuu	1	3	3	3	2	2	1	0	2	3	1	3	1	2	2	1	1	2	5	2	2	1	2	2	3	1	3	1	1	56	2	10	16	26	1.93333	2	0	0	0	3	0	0	0	0	0	0	0	1	0
R_1JINgCF0GNpJnN5	1	2	2	2	3	4	3	3	3	2	3	2	3	3	4	2	2	4	2	6	4	3	3	2	3	2	4	2	2	25	2	18	17	35	3	3	2	2	0	5	5	4	3	7	5	5	5	5	3
R_1LAIq8tc2Cb1y5r	1	3	3	4	3	4	3	3	1	3	2	1	3	4	3	1	2	5	2	4	5	4	3	3	3	2	5	2	1	18	2	20	17	37	3	6	4	3	1	2	1	2	7	1	2	2	3	7	1
R_1lts34TddVxYf8p	1	0	0	1	1	0	0	0	0	1	1	1	0	1	1	1	1	2	2	3	3	3	1	1	4	1	2	2	1	29	2	3	3	6	1.86667	5	2	1	3	4	0	7	2	7	7	0	7	7	7
R_1Lu3oijVsNdKYk5	1	0	1	2	1	1	1	1	2	1	2	1	2	1	4	3	4	5	2	4	3	3	4	3	3	4	4	3	1	24	2	9	7	16	3.33333	5	5	1	3	3	1	0	2	1	2	1	2	3	2
R_1MZmeovHFutMCwz	1	3	2	3	2	3	3	3	1	3	3	3	3	3	3	5	3	2	4	5	2	3	3	3	4	2	2	3	3	31	2	18	17	35	3.13333	5	4	3	3	3	2	1	1	1	3	4	2	2	2
R_1Nns7ctFS693pD7	1	1	2	2	4	2	1	2	1	1	1	1	2	2	2	2	4	4	5	6	2	3	3	2	3	1	2	2	5	33	2	10	12	22	3.06667	6	5	4	0	2	0	3	0	0	2	2	4	3	2
R_1PegHrcthpp0Frq	1	0	0	3	2	1	1	2	0	1	2	2	1	3	3	1	1	2	1	2	2	2	2	2	4	1	5	2	2	22	2	11	7	18	2.13333	1	6	5	4	3	2	0	2	2	0	0	4	2	0
R_1PXAKP1phWTYWCi	1	0	1	3	0	3	3	3	0	3	4	2	3	4	2	1	3	2	5	2	3	3	2	2	4	3	4	3	4	26	2	20	9	29	2.86667	6	2	3	4	2	0	5	2	2	4	5	4	4	4
R_1QF9CpF6iUvlG8F	1	0	0	1	1	1	1	3	2	1	2	3	4	4	2	4	2	3	3	1	4	3	3	2	3	2	3	3	2	26	2	13	10	23	2.66667	3	3	2	0	3	0	2	4	4	1	1	5	6	0
R_1QGZZ71BPe23xAU	1	1	2	3	1	0	1	3	3	2	1	1	2	2	3	3	4	4	5	6	6	5	5	5	5	4	4	5	1	27	2	9	13	22	4.33333	5	2	2	0	4	4	1	7	7	2	7	1	3	2
R_1rD3Sw1YuBAJrQr	1	0	1	2	0	4	4	3	2	1	2	2	3	4	2	1	4	6	6	6	3	3	3	2	4	1	5	2	1	24	2	19	9	28	3.26667	0	0	0	#NULL!	0	0	0	0	0	0	0	#NULL!	0	0
R_1rqoV7WqtlmL1gF	1	0	1	1	0	1	0	0	1	3	2	3	1	0	1	2	2	4	3	4	3	1	1	2	5	1	2	2	2	22	2	5	8	13	2.33333	4	2	1	1	5	3	0	1	1	1	0	1	3	0
R_20SDtDsuW2vGkXj	1	0	4	4	4	4	2	1	2	0	2	0	3	1	4	6	4	6	5	6	5	3	3	4	4	3	4	3	1	22	2	16	11	27	4.06667	6	2	2	0	2	0	0	0	0	0	0	0	0	0
R_25ZKfdxfucHeVuW	1	1	3	3	2	1	2	2	3	2	2	3	2	2	3	4	3	2	2	5	4	3	3	3	3	2	3	4	4	26	2	12	16	28	3.2	3	2	1	0	1	0	2	7	7	7	7	4	4	3
R_27C17ZKX51SqHQl	1	0	1	3	3	2	2	2	2	1	2	1	2	2	2	2	4	6	2	3	3	3	3	3	3	2	5	3	3	27	2	13	10	23	3.13333	5	6	6	2	0	0	0	0	0	0	0	0	0	0
R_27g4yZAgPhth3BD	1	3	1	3	2	4	3	1	0	0	3	3	3	3	1	1	5	4	2	4	3	4	2	2	5	1	6	2	2	22	2	19	10	29	2.93333	6	4	4	3	3	2	2	0	0	0	3	0	0	0
R_27qHeJtA56It3VK	1	3	2	3	4	4	2	3	2	1	2	3	3	2	5	4	4	5	2	6	5	5	4	4	5	4	2	3	2	22	2	16	18	34	4	3	5	5	2	3	4	1	5	5	2	3	2	2	1
R_27vtGqHeYbRtvSH	1	0	1	2	2	2	2	1	2	0	4	3	4	2	4	3	3	2	3	6	3	2	2	2	1	2	4	3	1	28	2	16	9	25	2.73333	4	5	5	3	2	2	5	1	1	0	0	5	5	1
R_2aQ7u3u6oJOJiui	1	1	1	3	1	2	3	1	2	0	2	3	2	2	4	4	3	3	4	4	5	4	4	4	3	3	4	4	3	21	2	14	9	23	3.73333	3	4	3	1	6	2	3	3	3	4	3	4	4	2
R_2b1SeQI2fZOCUpI	1	0	1	2	0	2	2	1	1	0	2	1	4	2	3	2	2	4	4	6	2	2	1	2	2	1	3	3	1	30	2	14	4	18	2.53333	1	3	2	0	4	7	0	0	0	0	0	4	3	0
R_2bVtp44okEH9L89	1	0	3	1	0	0	1	4	0	3	3	2	1	3	1	3	2	2	3	4	1	1	4	1	1	2	2	2	3	28	2	9	12	21	2.13333	4	2	0	3	4	6	5	0	5	0	1	5	5	5
R_2CEx2iZhh43SFqv	1	1	1	3	1	1	2	1	0	1	2	2	3	4	3	2	3	5	3	5	3	4	4	2	2	3	3	5	1	21	2	15	7	22	3.2	6	0	0	0	4	4	1	2	2	0	0	2	2	0
R_2cmzuHGGpiemi7n	1	2	0	2	0	1	3	0	3	0	3	3	2	2	4	1	5	6	4	6	3	5	5	4	1	2	5	4	1	32	2	13	8	21	3.73333	0	3	0	0	3	0	1	1	1	0	0	5	4	4
R_2coxqaHZUiQd4TY	1	2	3	3	2	2	3	4	2	3	3	3	4	3	1	2	1	3	2	6	4	3	2	4	4	1	5	4	2	20	2	18	19	37	2.93333	4	5	2	0	1	0	1	0	0	0	1	2	2	2
R_2CQGdZbJDEAS4xH	1	4	0	1	1	0	2	0	0	0	0	0	1	#NULL!	4	3	3	6	1	4	3	5	5	5	5	3	3	2	1	34	2	4	5	9	3.53333	0	0	0	1	2	3	0	4	0	1	0	0	0	1
R_2DZXhEyS3OWPqbF	1	2	1	3	2	3	3	2	1	2	3	1	3	3	4	2	3	4	4	4	3	3	4	4	4	2	4	3	2	45	2	18	11	29	3.33333	3	0	0	0	2	0	1	0	0	0	0	2	1	1
R_2EgCywCGGvOTVDP	1	3	2	4	0	3	4	2	1	2	2	1	3	4	1	1	1	3	2	2	2	3	1	3	2	3	4	2	2	19	2	20	11	31	2.13333	6	2	0	1	1	7	3	7	2	1	2	2	0	0
R_2EuBAgqMicPLfNL	1	2	2	4	2	4	4	0	1	2	3	2	4	4	2	2	4	6	4	5	3	3	3	3	5	5	5	5	2	46	2	23	11	34	3.8	4	2	2	2	4	7	5	3	3	3	2	4	4	2
R_2f1i4nBn40HTc7u	1	2	3	2	1	3	3	2	1	1	1	2	2	1	3	4	5	4	3	6	4	4	3	4	4	2	3	4	3	24	2	12	12	24	3.73333	3	5	3	3	4	1	2	1	2	3	2	3	3	1
R_2l5hzeqRUESi5EJ	1	0	1	0	4	2	3	0	1	1	0	2	1	2	2	1	5	5	5	5	3	3	2	2	3	1	4	4	1	23	2	8	9	17	3.06667	1	3	6	0	5	7	0	2	1	3	2	5	4	0
R_2PiKpPwR9QVq2q3	1	0	0	4	1	0	1	3	1	3	2	2	1	3	4	1	1	5	5	2	2	3	5	4	5	4	3	3	4	26	2	11	10	21	3.4	3	5	2	0	3	2	0	0	0	3	2	1	1	0
R_2qCAvXTqtT114kI	1	2	2	3	3	3	4	4	0	4	4	3	4	4	2	2	4	5	4	6	6	6	6	6	6	6	6	6	2	20	2	22	18	40	4.86667	3	0	0	6	0	1	0	0	0	1	3	0	0	0
R_2Qh4iHoSzY2VJ4E	1	2	1	1	2	1	2	1	2	1	2	2	2	3	3	2	5	4	4	6	5	4	3	4	5	3	5	5	2	25	2	11	11	22	4	3	3	2	1	6	7	1	7	2	5	4	3	7	3
R_2qyrygX4zYFkOWu	1	3	0	3	3	2	1	1	3	3	3	3	1	0	2	6	3	4	3	2	6	4	4	4	5	5	6	6	1	25	2	10	16	26	4.06667	2	4	5	1	3	2	1	2	1	4	3	3	3	1
R_2TIajXMjiMAPRuU	1	4	3	4	3	4	4	3	4	4	4	3	4	4	3	1	4	3	5	5	1	3	3	2	4	1	5	2	1	22	2	24	24	48	2.86667	3	5	4	2	4	1	0	3	3	1	4	4	4	3
R_2tnI58XqsHJ7Odt	1	1	0	1	2	2	1	0	3	1	1	0	1	2	4	2	3	5	5	6	3	4	2	2	5	2	5	2	2	24	2	8	7	15	3.46667	5	6	4	0	2	0	2	7	7	7	7	1	2	0
R_2tyZoCCSwnIOu5f	1	0	2	2	2	1	2	2	2	2	2	2	2	2	2	1	2	3	2	4	3	3	1	3	3	1	3	2	1	32	2	11	12	23	2.26667	5	5	2	0	5	7	0	3	3	4	0	3	3	0
R_2Ufpric9IMQ4Ogw	1	1	1	3	2	3	3	2	1	0	3	2	3	3	3	3	4	5	4	3	3	4	3	3	5	3	4	4	4	19	2	18	9	27	3.66667	4	3	3	0	3	1	1	0	0	2	1	1	0	0
R_2V2RXSk8458TRwr	1	1	0	2	1	1	3	3	0	0	3	2	0	1	4	4	4	3	2	6	5	5	4	5	4	2	5	5	4	18	2	10	7	17	4.13333	4	5	3	1	3	2	1	1	1	4	2	4	2	2
R_2viRMu4zyigXKWU	1	2	2	4	4	4	4	4	1	2	4	3	3	3	2	3	4	4	5	5	5	4	3	4	6	3	4	2	4	20	2	22	18	40	3.86667	6	3	2	2	4	2	1	1	1	3	3	2	2	2
R_2VsXbzKoIOdv59i	1	3	4	4	3	0	4	3	3	4	3	1	0	1	2	3	1	2	1	6	4	4	1	2	4	1	3	5	1	21	2	12	21	33	2.66667	5	3	0	4	3	0	2	0	2	0	3	2	0	1
R_2w0qjPFGVy0eb0f	1	1	3	2	3	4	3	2	1	3	4	3	4	3	5	1	3	4	2	6	3	3	4	4	5	2	5	4	1	24	2	20	16	36	3.46667	6	3	2	5	4	7	0	1	1	0	0	6	6	7
R_2xIZly9cW6Qb48D	1	0	2	1	1	2	0	0	1	0	1	2	1	1	5	3	3	6	2	3	3	2	4	3	2	1	5	1	3	26	2	6	6	12	3.06667	4	5	6	0	6	7	7	4	4	4	2	6	3	3
R_2yfwkO8m6BPjeKZ	1	1	2	2	1	3	2	2	2	3	0	4	1	1	4	5	5	3	5	4	4	4	5	5	4	4	5	4	2	21	2	9	15	24	4.2	1	3	0	0	4	0	0	4	4	4	4	2	3	0
R_2zbSn2dOOS132mm	1	0	2	4	2	1	3	3	1	0	3	0	4	2	1	1	2	5	4	1	2	2	3	4	6	4	6	2	1	24	2	17	8	25	2.93333	4	1	#NULL!	0	3	3	0	0	0	0	0	0	4	0
R_2zG8YzpvB0XXEUs	1	1	1	3	0	0	1	3	0	0	0	1	1	1	4	2	4	4	5	5	3	2	3	3	2	1	2	2	2	28	2	6	6	12	2.93333	6	3	4	6	6	1	3	1	1	4	2	4	4	4
R_2ZNxqKLkTVZmk5y	1	3	1	2	3	1	1	2	2	1	1	4	0	2	2	1	4	6	5	5	4	4	2	5	5	2	2	3	3	31	2	7	16	23	3.53333	4	0	0	6	7	7	7	7	7	7	7	3	7	5
R_2ZOKg0wdaFrLej6	1	1	4	4	2	2	1	2	1	2	1	3	4	2	1	2	4	2	4	6	4	3	1	3	5	1	5	3	5	22	2	14	15	29	3.26667	5	1	1	0	3	7	0	7	7	7	7	7	7	7
R_30oUCTmFtwI4OyR	1	2	3	4	4	4	4	2	0	2	4	2	4	4	4	3	4	3	3	2	4	0	3	5	5	5	5	5	2	23	2	24	15	39	3.53333	6	5	3	4	4	5	1	0	0	0	0	2	2	0
R_31hC420T0Ccwxyf	1	2	3	3	3	3	4	2	0	1	1	2	2	3	3	3	4	4	3	5	3	3	3	4	3	2	4	2	1	23	2	16	13	29	3.13333	2	2	3	1	4	2	3	6	5	6	5	5	5	3
R_339emf2Z5WAqlzh	1	2	3	4	3	4	3	3	2	3	3	3	4	3	1	3	2	3	2	6	3	2	2	2	4	2	5	3	2	31	2	21	19	40	2.8	3	2	2	5	1	7	7	2	2	3	3	2	2	7
R_397H0qVljqizGaB	1	0	0	2	0	1	2	2	3	2	3	1	4	3	4	4	3	3	1	4	2	4	3	2	3	1	4	4	2	20	2	15	8	23	2.93333	3	6	4	0	4	0	2	2	2	1	4	3	2	0
R_3CBgEkfzYFalLOa	1	3	1	2	2	1	1	2	1	1	2	1	2	1	4	3	4	4	3	3	5	4	3	4	4	2	5	6	2	24	2	9	11	20	3.73333	2	2	1	0	4	2	2	7	7	0	0	2	2	0
R_3dDFsXUZXpjs7zZ	1	1	1	1	0	0	0	1	2	2	3	2	3	0	1	1	3	2	1	1	2	1	1	1	4	1	5	3	1	24	2	7	9	16	1.86667	6	0	0	0	0	0	2	0	0	4	4	0	0	0
R_3dDJQmsI4eV93Oa	1	0	1	3	3	3	4	2	0	2	3	4	4	4	3	2	1	5	1	1	2	4	5	3	1	1	6	3	4	20	2	21	12	33	2.8	2	3	6	1	5	7	0	1	#NULL!	0	0	3	3	0
R_3Dp4PP82Sp4woCD	1	2	3	3	3	3	3	3	2	3	3	3	3	3	3	4	4	1	3	5	2	2	3	2	4	3	4	3	2	37	2	18	19	37	3	3	5	5	0	3	2	4	4	4	4	3	6	6	5
R_3fiyrtO8SrNoK4T	1	4	0	3	3	2	1	0	1	3	2	3	2	2	1	4	4	5	5	5	4	4	5	5	5	5	5	5	1	21	2	12	14	26	4.2	6	6	6	2	6	6	4	2	2	3	7	3	2	7
R_3Gj3AHNdNz5hywh	1	2	3	4	4	3	4	4	0	4	3	4	4	4	2	5	3	6	2	6	2	6	4	5	5	6	5	6	3	21	2	22	21	43	4.4	4	3	3	0	1	7	3	7	7	3	0	4	3	0
R_3hamOQBGmuYqzaz	1	2	1	3	1	2	2	1	0	0	2	2	3	1	2	2	3	4	1	6	5	4	4	5	5	1	6	5	2	22	2	13	7	20	3.66667	1	0	0	0	1	0	0	0	0	0	1	0	0	0
R_3HteeKvo8SelF2H	1	0	1	2	2	1	0	2	2	2	3	1	3	3	1	4	4	4	4	5	4	4	4	4	5	2	3	5	3	23	2	12	10	22	3.73333	6	3	4	5	4	2	4	4	2	3	3	4	4	4
R_3HwsoYo61RrturD	1	1	0	0	0	0	0	1	0	0	0	0	0	1	4	3	3	4	6	5	3	2	5	3	3	2	2	4	1	18	2	1	2	3	3.33333	5	4	6	3	3	2	0	0	0	0	0	0	0	0
R_3iLl3YUoNIuaDzi	1	1	2	3	2	2	2	1	2	1	2	2	2	2	3	3	4	4	4	5	5	4	3	4	4	4	4	4	4	21	2	13	11	24	3.93333	4	5	3	2	6	4	3	3	7	4	7	5	6	7
R_3kBLDjHxTD7pTQO	1	1	1	2	1	2	2	2	1	2	2	1	2	2	4	4	4	4	4	6	4	4	3	3	4	2	5	4	3	23	2	12	9	21	3.86667	1	2	3	1	5	5	3	3	1	2	1	1	1	1
R_3KoV5rQdoemUTtj	1	1	0	2	3	3	3	2	0	0	0	1	3	3	5	6	6	6	2	6	6	6	4	5	6	6	6	6	6	27	2	14	7	21	5.46667	3	2	1	0	1	1	1	0	0	1	1	2	0	0
R_3KxPS2HPnopeJCM	1	4	2	4	3	4	4	2	1	2	4	4	4	4	3	3	4	3	6	6	4	3	3	4	6	3	2	5	3	22	2	24	18	42	3.86667	4	3	3	3	2	2	7	0	0	0	0	3	3	0
R_3lFfK93vcdRh7Yb	1	3	3	2	3	1	1	1	1	1	1	3	2	1	4	1	2	4	4	4	2	4	3	4	3	2	4	1	1	31	2	8	15	23	2.86667	2	1	2	1	1	1	1	0	0	1	0	0	0	0
R_3mgAaeweel319Wf	1	3	2	2	3	1	2	1	3	3	2	1	3	2	5	4	5	5	5	5	5	5	6	5	4	2	6	4	1	24	2	12	16	28	4.46667	5	5	1	1	4	3	2	7	7	1	1	2	2	2
R_3n0mHKBuYCTXwgY	1	0	1	0	2	1	2	2	1	3	1	3	2	1	1	2	1	5	2	4	1	3	1	2	3	2	2	2	1	27	2	7	12	19	2.13333	1	4	5	0	6	7	1	7	7	0	0	0	0	0
R_3ndD7ogGlO2wUQP	1	1	0	2	2	3	2	3	2	3	3	4	3	3	3	6	4	1	3	3	4	3	3	3	4	5	4	3	5	27	2	16	15	31	3.6	3	5	2	2	4	1	2	0	2	1	2	1	1	0
R_3nixXOl3sjZ6XBs	1	2	2	3	1	3	2	2	2	2	2	2	2	2	3	2	2	2	3	2	2	2	2	2	3	1	2	2	1	19	2	14	13	27	2.06667	5	3	3	5	2	0	0	0	0	0	3	0	0	0
R_3nMghwRHLSAXAOT	1	2	4	3	3	4	2	1	0	2	2	1	3	3	4	4	5	3	5	6	6	5	4	4	5	4	6	5	4	18	2	17	13	30	4.66667	3	5	2	4	5	3	3	0	0	4	3	2	1	0
R_3nUCEfIwNYdItUY	1	3	3	3	3	3	3	3	3	3	3	3	3	3	4	4	4	5	4	4	4	4	4	4	3	3	5	4	3	29	2	18	21	39	3.93333	6	3	3	2	2	1	1	7	2	6	1	0	0	0
R_3pb7lZsVOiGGDst	1	3	2	1	3	4	3	3	3	2	2	3	3	3	1	2	4	5	2	4	2	4	4	4	2	1	5	4	2	19	2	16	19	35	3.06667	6	4	3	5	4	4	4	0	0	1	1	4	2	1
R_3q7sovEtKac1qFT	1	1	0	3	3	3	3	1	3	1	3	1	3	4	5	6	5	5	5	5	5	4	4	5	6	4	6	5	3	53	2	19	10	29	4.86667	2	3	3	0	0	0	1	0	0	2	1	0	0	0
R_3qvP2wU5kNhu745	1	3	4	4	3	2	4	4	3	4	3	4	4	4	5	6	6	1	5	5	4	2	4	4	5	3	5	5	1	26	2	21	25	46	4.06667	6	5	3	7	4	5	7	7	7	7	7	7	7	7
R_3R87s8bkPzhnDBm	1	2	0	2	3	2	3	0	0	0	1	0	0	0	2	5	4	3	2	1	2	4	3	2	2	2	5	0	2	19	2	8	5	13	2.6	4	6	5	0	3	7	1	7	0	0	0	3	1	0
R_3rG6NXvgM3O9xVK	1	0	1	2	1	3	2	3	4	4	3	3	3	4	2	1	2	1	1	3	1	2	4	2	2	2	4	3	1	31	2	17	16	33	2.06667	5	3	3	5	1	1	0	0	0	0	0	0	0	0
R_3rODbTguMxjsFr2	1	1	1	2	2	0	1	1	3	1	1	4	1	1	1	2	2	3	5	4	4	4	4	3	4	3	3	6	3	19	2	6	13	19	3.4	1	0	2	0	0	0	0	0	0	0	0	1	0	0
R_3Rq0JzVAOBPxfIt	1	0	2	3	1	2	2	1	0	1	1	2	3	2	1	2	2	1	4	3	2	2	1	1	3	1	4	2	1	18	2	13	7	20	2	6	3	3	4	1	1	0	0	1	0	1	0	0	0
R_3rY6fqrARKtb5RH	1	3	0	3	2	1	0	2	0	0	1	1	2	1	5	3	4	6	5	6	5	3	6	4	5	1	2	3	1	56	2	8	8	16	3.93333	6	2	3	3	5	5	1	1	1	1	1	7	7	0
R_3s0l1bZigNzyWdf	1	1	1	2	2	0	1	2	3	2	1	3	0	1	3	2	3	4	4	4	2	3	4	2	5	3	2	3	4	19	2	5	14	19	3.2	4	2	3	6	0	1	3	1	1	0	0	2	0	0
R_6KzeuzZuVHQMIRL	1	2	1	3	0	1	2	3	1	3	4	3	2	3	2	1	4	4	2	4	4	3	3	4	5	1	4	3	1	20	2	15	13	28	3	4	0	0	0	3	5	1	7	7	7	0	2	5	7
R_6mr1lZUNfOorENr	1	0	1	2	1	2	2	2	0	3	3	3	3	2	1	3	4	6	1	5	4	4	2	4	6	3	4	4	1	22	2	14	10	24	3.46667	0	6	5	0	3	3	4	0	0	0	0	0	0	0
R_88rZcsbg0e4oQ2R	1	2	3	4	4	3	3	3	0	2	3	1	4	4	5	1	3	3	2	3	2	4	2	4	4	2	5	4	5	26	2	21	15	36	3.26667	6	3	2	6	2	1	3	7	1	3	3	2	2	0
R_8jkoVVY5sSGSdi1	1	3	1	0	3	1	0	1	1	1	1	2	1	1	2	3	4	4	3	5	4	5	3	5	5	1	4	4	1	34	2	4	12	16	3.53333	4	0	1	0	4	4	0	2	2	4	4	3	3	0
R_9Rj3qUXfmXUHXvb	1	4	2	4	4	4	3	3	2	1	4	2	3	3	3	3	2	4	3	5	3	2	2	2	3	3	5	2	1	35	2	21	18	39	2.86667	6	3	3	0	2	2	3	6	5	4	4	3	3	1
R_9XEzebHGDqHpYkh	1	0	3	4	2	3	3	3	1	4	4	1	3	4	4	2	3	4	2	6	5	3	2	3	6	1	4	3	1	36	2	21	14	35	3.26667	6	6	0	7	0	1	1	0	2	0	1	3	3	1
R_a3s5yfAXR1k0d0J	1	3	2	2	2	3	3	3	1	2	2	4	2	2	5	1	4	1	4	3	5	3	2	3	6	2	5	3	1	50	2	14	17	31	3.2	6	2	2	3	6	7	2	0	2	1	4	6	6	3
R_AbOW4YAW0eobAGt	1	2	3	3	2	4	4	3	2	1	2	2	4	4	3	2	3	2	4	3	4	3	4	3	2	2	4	2	2	63	2	21	15	36	2.86667	2	0	0	0	4	7	0	0	0	2	0	0	0	0
R_aUXxepnyYzYvCy5	1	1	1	1	1	0	1	1	0	0	0	1	1	0	6	1	2	6	3	5	5	5	5	4	4	3	5	3	2	26	2	3	5	8	3.93333	3	0	0	0	2	0	0	3	1	4	4	1	0	0
R_cVec414bfryo0p7	1	0	1	1	0	1	1	2	1	0	1	2	1	1	2	4	4	3	3	2	2	4	3	3	5	0	4	3	1	18	2	6	6	12	2.86667	6	1	1	0	1	1	1	0	0	1	1	1	5	1
R_d9USItSSgJNZU3v	1	0	1	2	1	0	1	0	0	3	3	1	2	2	1	2	1	5	4	6	4	2	2	2	5	2	2	2	1	35	2	10	6	16	2.73333	5	2	1	0	6	0	2	1	1	3	1	1	1	3
R_DAAiLSZzqRVzHnH	1	0	1	0	3	1	0	2	3	1	2	1	0	0	1	3	3	5	2	5	4	3	4	3	2	1	4	2	1	25	2	3	11	14	2.86667	6	4	2	0	6	4	3	1	3	4	5	3	#NULL!	2
R_DksiPQEIHMdW1XP	1	1	4	4	3	3	3	3	3	2	3	2	2	4	3	1	3	1	5	3	2	1	1	1	4	3	5	2	2	24	2	19	18	37	2.46667	4	6	3	0	6	7	0	3	1	5	1	6	5	2
R_eJx6CluDU6Kh0FX	1	2	2	1	1	1	2	1	3	1	2	2	1	1	4	2	3	6	2	5	3	2	3	3	2	1	4	2	4	22	2	8	12	20	3.06667	0	1	2	0	6	5	0	2	1	2	0	3	1	1
R_O1000udxLLo0dpv	1	0	3	1	0	0	1	0	4	3	1	1	1	0	1	2	3	2	3	4	3	3	3	3	2	2	2	3	2	46	2	4	11	15	2.53333	1	2	0	0	0	0	0	0	0	0	0	2	2	1
R_Oj3uFSnNE3EkksF	1	3	4	3	4	0	0	0	3	1	3	2	2	1	4	3	2	6	2	4	2	1	4	4	4	2	5	1	1	20	2	9	17	26	3	3	2	2	0	4	5	0	0	3	0	0	3	7	7
R_PGlUZ1QfdbmnIqZ	1	1	0	0	0	2	1	2	3	4	1	3	1	1	3	2	4	2	2	5	5	4	4	2	3	6	4	3	5	24	2	6	13	19	3.6	2	3	1	3	4	2	1	0	0	2	2	2	1	0
R_PRtm687hUt9FkIx	1	2	1	3	3	2	2	3	1	2	2	3	2	2	3	4	4	3	2	4	4	3	4	2	3	4	5	4	2	18	2	13	15	28	3.4	2	3	2	1	3	2	1	3	2	2	2	1	1	7
R_qLx5f0fkNjQLx4t	1	2	2	4	1	4	1	3	2	3	4	1	2	2	5	4	5	5	5	3	5	4	4	5	4	4	5	5	3	30	2	17	14	31	4.4	6	6	4	1	3	0	2	3	3	4	4	4	4	1
R_qO7sdm85NA9uNvr	1	0	3	4	4	3	2	3	1	1	2	3	4	4	4	3	3	5	6	4	3	2	2	3	5	1	5	4	3	23	2	19	15	34	3.53333	6	6	0	3	3	3	7	7	7	2	2	1	1	7
R_RepP1g67qq7vnnr	1	3	1	4	2	3	1	3	1	0	4	4	2	3	1	2	4	5	5	6	2	2	3	2	4	1	6	2	1	24	2	17	14	31	3.06667	2	4	5	0	3	0	0	2	0	0	0	0	0	0
R_SB3Oh0vxYqgFngd	1	1	3	3	2	2	2	1	2	1	2	1	2	3	4	3	5	5	4	3	4	5	3	3	5	2	6	5	3	27	2	14	11	25	4	6	3	1	3	3	1	0	2	0	2	0	0	0	0
R_sGsBXHKtzheVeAp	1	1	0	4	0	4	1	0	2	3	3	4	3	4	4	2	2	2	3	6	4	2	5	4	5	4	6	2	2	34	2	19	10	29	3.53333	6	5	3	0	6	4	0	0	0	6	5	2	0	0
R_sSezHf8v223ip69	1	2	2	4	1	2	2	2	1	1	2	2	0	1	4	3	2	1	3	4	5	2	5	4	1	3	4	3	3	24	2	11	11	22	3.13333	5	2	3	0	6	0	0	7	7	7	7	3	3	7
R_stjjh8hPv9gishz	1	1	3	1	4	2	1	1	0	2	3	0	3	3	4	6	4	5	2	6	2	3	3	3	5	4	5	4	1	23	2	13	11	24	3.8	5	3	7	7	7	7	0	7	7	7	7	7	7	7
R_tFLxI5U0Mbj48ed	1	3	2	1	3	3	2	2	1	1	2	2	0	1	2	2	5	5	4	2	4	4	4	4	3	2	6	4	3	18	2	9	14	23	3.6	2	3	2	5	1	1	2	1	1	0	0	2	2	3
R_u3NNe7xhqvMzqbD	1	1	3	1	0	1	0	1	4	2	0	2	1	0	1	3	1	4	5	1	5	4	3	5	5	1	4	3	2	19	2	3	13	16	3.13333	3	1	0	2	0	2	4	0	0	0	0	0	3	0
R_UPAtGs8IudGhoNb	1	2	3	4	3	3	2	3	1	1	3	2	4	2	4	1	1	4	2	3	4	2	2	4	4	1	4	2	1	27	2	18	15	33	2.6	6	0	0	#NULL!	2	0	0	4	2	4	0	1	1	2
R_wWRFBH6TPJoLiq5	1	2	1	3	2	4	4	3	2	0	2	2	4	4	5	4	4	4	4	5	4	4	5	4	5	3	6	4	3	23	2	21	12	33	4.26667	3	4	4	5	6	6	1	3	2	2	1	1	1	0
R_XAsRVAiSimw0QE1	1	2	1	4	1	2	2	2	2	2	3	2	3	2	3	1	1	4	4	3	1	2	4	2	2	1	4	2	1	34	2	16	12	28	2.33333	3	6	5	1	3	1	3	1	1	3	1	2	3	7
R_xEHYLMVjAtoNjBD	1	0	0	1	4	2	2	1	1	2	2	2	1	2	3	1	4	4	6	2	5	4	3	6	6	5	3	4	2	20	2	10	10	20	3.86667	6	5	5	0	1	0	3	7	7	7	3	2	7	2
R_XhPlcMbbreOkVTb	1	3	3	2	0	0	1	2	1	3	2	4	1	1	2	4	3	1	1	6	3	2	1	5	4	1	3	3	1	37	2	7	16	23	2.66667	6	0	0	5	1	0	0	1	0	6	2	4	4	4
R_XIeGdXJK2NEQ4c9	1	1	1	2	0	2	2	2	1	1	2	1	2	2	3	3	5	3	3	5	4	3	3	4	5	2	4	5	4	23	2	12	7	19	3.73333	3	3	4	1	4	0	0	4	1	4	1	3	2	0
R_Yc7ytNpfc3jm4iR	1	3	1	1	4	2	2	4	1	0	1	0	2	1	3	2	2	5	4	5	2	2	3	4	6	2	6	2	4	33	2	9	13	22	3.46667	6	4	0	6	7	7	7	7	7	7	7	7	7	7
R_zcA6eKNlTyXuvct	1	3	2	2	2	1	1	2	1	1	1	2	2	1	3	4	3	4	4	3	5	3	3	5	3	1	4	4	1	28	2	8	13	21	3.33333	4	2	2	0	1	1	1	7	7	7	2	2	2	7
R_zYCA7bRZHFzZq5X	1	0	3	0	1	2	1	1	2	1	1	3	1	1	4	1	3	6	4	5	2	3	3	3	5	2	4	3	1	33	2	6	11	17	3.26667	6	1	0	5	5	7	3	7	7	7	7	7	7	7
R_01eYYKBMUz0pYUd	2	1	1	1	1	1	1	1	1	1	1	1	1	1	4	3	3	4	4	5	3	2	2	2	4	4	4	4	4	24	1	6	7	13	3.46667	N/A	N/A	N/A	N/A	N/A	N/A	N/A	N/A	N/A	N/A	N/A	N/A	N/A	N/A
R_02EGbZUflwPpKv3	2	0	1	3	3	1	2	0	2	1	1	2	3	3	3	5	4	4	4	3	2	5	4	4	4	3	4	3	1	22	1	13	9	22	3.53333	N/A	N/A	N/A	N/A	N/A	N/A	N/A	N/A	N/A	N/A	N/A	N/A	N/A	N/A
R_09eTb9dIhzIHGmx	2	2	1	2	0	3	2	2	1	1	2	2	0	0	3	2	3	2	4	3	1	2	1	1	3	1	3	1	1	32	1	9	9	18	2.06667	N/A	N/A	N/A	N/A	N/A	N/A	N/A	N/A	N/A	N/A	N/A	N/A	N/A	N/A
R_0CBSk0smUzj09Pn	2	2	2	1	1	1	1	1	1	1	1	1	1	1	4	2	3	5	4	2	3	2	4	2	5	4	4	4	4	30	1	6	9	15	3.46667	N/A	N/A	N/A	N/A	N/A	N/A	N/A	N/A	N/A	N/A	N/A	N/A	N/A	N/A
R_0cQgXCTI6Jbctbn	2	2	1	1	2	0	0	2	1	1	2	0	0	0	2	1	1	2	3	2	2	2	2	2	4	1	2	1	1	24	1	3	9	12	1.86667	N/A	N/A	N/A	N/A	N/A	N/A	N/A	N/A	N/A	N/A	N/A	N/A	N/A	N/A
R_0D4tZMrdtNARfRr	2	2	1	3	1	0	1	2	0	3	3	3	3	3	1	1	1	4	4	5	5	4	5	4	4	4	5	3	1	22	1	13	12	25	3.4	N/A	N/A	N/A	N/A	N/A	N/A	N/A	N/A	N/A	N/A	N/A	N/A	N/A	N/A
R_0e8O0tkOdbdQg4t	2	4	4	4	4	4	2	2	4	4	4	4	4	4	2	2	3	3	3	2	3	3	3	3	4	4	2	2	2	40	1	22	26	48	2.73333	N/A	N/A	N/A	N/A	N/A	N/A	N/A	N/A	N/A	N/A	N/A	N/A	N/A	N/A
R_0emsdhqKzK2V2ND	2	0	1	1	1	1	1	1	1	1	1	1	1	1	1	4	4	4	4	4	3	3	3	4	6	3	4	4	3	52	1	6	6	12	3.6	N/A	N/A	N/A	N/A	N/A	N/A	N/A	N/A	N/A	N/A	N/A	N/A	N/A	N/A
R_0GGq8mRbo6Idcl7	2	1	3	3	1	0	2	0	1	2	1	2	2	3	2	1	1	3	1	2	3	1	1	2	2	1	4	1	1	46	1	11	10	21	1.73333	N/A	N/A	N/A	N/A	N/A	N/A	N/A	N/A	N/A	N/A	N/A	N/A	N/A	N/A
R_0iDyssuUaIRH05T	2	2	2	1	3	2	2	3	1	0	0	3	4	2	3	4	3	2	2	4	5	5	5	5	2	6	1	4	5	29	1	11	14	25	3.73333	N/A	N/A	N/A	N/A	N/A	N/A	N/A	N/A	N/A	N/A	N/A	N/A	N/A	N/A
R_0ij2tPuzDsF07ZP	2	2	1	3	3	4	4	3	2	3	4	1	4	4	4	2	4	2	4	1	2	2	3	4	4	2	4	3	5	24	1	23	15	38	3.06667	N/A	N/A	N/A	N/A	N/A	N/A	N/A	N/A	N/A	N/A	N/A	N/A	N/A	N/A
R_0omLOFgzJhrB9JP	2	2	2	2	2	2	2	2	2	2	2	2	2	2	6	6	6	6	6	5	5	5	5	5	5	5	5	5	5	24	1	12	14	26	5.33333	N/A	N/A	N/A	N/A	N/A	N/A	N/A	N/A	N/A	N/A	N/A	N/A	N/A	N/A
R_0Td3KKoW3UOx5Hf	2	1	3	2	1	0	1	2	1	2	2	2	1	0	4	4	4	5	5	2	4	4	3	4	3	4	5	4	3	25	1	6	12	18	3.86667	N/A	N/A	N/A	N/A	N/A	N/A	N/A	N/A	N/A	N/A	N/A	N/A	N/A	N/A
R_1EOzId7DjbyW7JP	2	2	3	3	2	1	2	2	1	2	2	3	1	2	4	2	3	5	4	3	3	3	3	4	4	4	3	4	2	19	1	11	15	26	3.4	N/A	N/A	N/A	N/A	N/A	N/A	N/A	N/A	N/A	N/A	N/A	N/A	N/A	N/A
R_1H2HYuxtOIvd1Xf	2	2	3	4	2	2	3	2	1	3	2	2	2	3	1	2	2	3	3	4	4	3	4	3	2	2	3	4	4	21	1	16	15	31	2.93333	N/A	N/A	N/A	N/A	N/A	N/A	N/A	N/A	N/A	N/A	N/A	N/A	N/A	N/A
R_1HsMKwMDFy8QyuV	2	1	2	2	1	1	1	1	2	1	1	1	2	2	2	1	1	2	1	4	1	1	1	1	1	1	1	1	1	34	1	9	9	18	1.33333	N/A	N/A	N/A	N/A	N/A	N/A	N/A	N/A	N/A	N/A	N/A	N/A	N/A	N/A
R_1QWYN3Fg5PDhEwZ	2	1	1	1	2	2	2	1	1	1	3	2	3	3	4	1	1	2	5	5	3	3	3	3	5	3	5	4	5	35	1	14	9	23	3.46667	N/A	N/A	N/A	N/A	N/A	N/A	N/A	N/A	N/A	N/A	N/A	N/A	N/A	N/A
R_1RJswuSWokdVEy1	2	1	1	0	1	0	0	0	1	0	0	1	1	1	3	1	3	4	4	6	5	4	4	5	5	4	3	4	2	67	1	2	5	7	3.8	N/A	N/A	N/A	N/A	N/A	N/A	N/A	N/A	N/A	N/A	N/A	N/A	N/A	N/A
R_1TZ5qjMRqYAIZNP	2	0	2	1	0	0	0	0	0	3	2	2	0	0	1	4	4	4	3	3	3	4	3	3	5	1	2	2	2	25	1	3	7	10	2.93333	N/A	N/A	N/A	N/A	N/A	N/A	N/A	N/A	N/A	N/A	N/A	N/A	N/A	N/A
R_1UnA6LB0ev4aWgd	2	3	1	3	0	2	1	2	4	2	2	1	2	3	4	4	4	4	4	5	5	4	5	5	5	4	6	5	5	29	1	13	13	26	4.6	N/A	N/A	N/A	N/A	N/A	N/A	N/A	N/A	N/A	N/A	N/A	N/A	N/A	N/A
R_1Zlm7ZigULolrVP	2	4	4	4	4	4	4	4	4	4	4	4	4	4	1	1	1	1	1	1	1	1	1	1	1	1	1	1	1	30	1	24	28	52	1	N/A	N/A	N/A	N/A	N/A	N/A	N/A	N/A	N/A	N/A	N/A	N/A	N/A	N/A
R_24OnbkKn7Mr8guN	2	1	2	3	3	2	2	3	1	2	2	1	3	2	2	2	2	4	2	3	4	3	2	4	5	2	3	4	4	22	1	14	13	27	3.06667	N/A	N/A	N/A	N/A	N/A	N/A	N/A	N/A	N/A	N/A	N/A	N/A	N/A	N/A
R_250ErDY4UwBUg2p	2	0	1	1	3	1	1	0	1	2	1	2	1	1	1	4	4	5	6	5	4	5	6	3	5	1	5	6	2	71	1	6	9	15	4.13333	N/A	N/A	N/A	N/A	N/A	N/A	N/A	N/A	N/A	N/A	N/A	N/A	N/A	N/A
R_25MLp9Ygp9JeG57	2	1	2	2	0	1	3	2	2	3	3	4	1	1	4	2	3	4	2	3	3	3	4	3	5	2	3	3	1	21	1	11	14	25	3	N/A	N/A	N/A	N/A	N/A	N/A	N/A	N/A	N/A	N/A	N/A	N/A	N/A	N/A
R_2b0konQkHf1nhsx	2	1	0	0	0	1	0	1	2	1	4	3	0	0	1	2	2	4	3	4	3	4	2	1	1	1	5	3	4	26	1	5	8	13	2.66667	N/A	N/A	N/A	N/A	N/A	N/A	N/A	N/A	N/A	N/A	N/A	N/A	N/A	N/A
R_2ipGfTRpGnOouPj	2	2	2	1	1	0	0	1	2	2	2	2	2	2	4	2	2	1	3	2	2	2	2	2	2	2	2	2	2	30	1	7	12	19	2.13333	N/A	N/A	N/A	N/A	N/A	N/A	N/A	N/A	N/A	N/A	N/A	N/A	N/A	N/A
R_2iyrHp7VKym8vRP	2	0	0	1	0	0	0	0	0	2	3	3	3	1	2	2	2	2	2	4	4	3	2	4	3	2	2	3	2	63	1	8	5	13	2.6	N/A	N/A	N/A	N/A	N/A	N/A	N/A	N/A	N/A	N/A	N/A	N/A	N/A	N/A
R_2oBaFsQgXzVCNAF	2	0	0	0	0	0	0	0	0	0	0	0	0	0	1	1	1	1	1	1	1	1	1	1	1	1	1	1	1	33	1	0	0	0	1	N/A	N/A	N/A	N/A	N/A	N/A	N/A	N/A	N/A	N/A	N/A	N/A	N/A	N/A
R_2tvy6v5d5mubcUt	2	2	1	4	1	4	2	4	3	4	3	4	4	4	4	3	4	3	6	1	4	2	3	5	6	3	6	3	1	30	1	21	19	40	3.6	N/A	N/A	N/A	N/A	N/A	N/A	N/A	N/A	N/A	N/A	N/A	N/A	N/A	N/A
R_3auZYcrSIvfBwB7	2	1	1	1	0	0	0	0	0	0	0	0	0	0	1	1	1	1	1	1	1	1	2	1	1	1	1	1	1	33	1	1	2	3	1.06667	N/A	N/A	N/A	N/A	N/A	N/A	N/A	N/A	N/A	N/A	N/A	N/A	N/A	N/A
R_3DC0rTAvT4LwHgF	2	0	1	2	1	0	0	0	1	2	2	2	2	2	2	2	2	4	4	4	3	4	3	3	4	1	4	3	1	34	1	8	7	15	2.93333	N/A	N/A	N/A	N/A	N/A	N/A	N/A	N/A	N/A	N/A	N/A	N/A	N/A	N/A
R_3dYpx3goLh7iGtT	2	2	1	1	1	2	0	2	2	3	2	1	3	2	4	3	4	5	4	3	4	4	4	5	5	5	5	6	3	34	1	10	12	22	4.26667	N/A	N/A	N/A	N/A	N/A	N/A	N/A	N/A	N/A	N/A	N/A	N/A	N/A	N/A
R_3IawrX3DT0eX4gJ	2	0	2	2	0	0	1	1	3	3	3	2	1	1	2	3	1	4	1	4	2	2	2	2	1	1	1	3	1	23	1	8	11	19	2	N/A	N/A	N/A	N/A	N/A	N/A	N/A	N/A	N/A	N/A	N/A	N/A	N/A	N/A
R_3jYmnTmXuveJcaN	2	1	2	3	1	3	3	3	2	3	3	2	3	4	4	5	5	5	4	4	5	5	5	5	5	5	5	5	5	27	1	19	14	33	4.8	N/A	N/A	N/A	N/A	N/A	N/A	N/A	N/A	N/A	N/A	N/A	N/A	N/A	N/A
R_3K3H9rYB6BUmuMt	2	1	4	3	0	1	2	1	1	3	1	2	1	2	1	1	1	1	1	1	1	1	1	1	1	1	2	2	1	24	1	10	12	22	1.13333	N/A	N/A	N/A	N/A	N/A	N/A	N/A	N/A	N/A	N/A	N/A	N/A	N/A	N/A
R_3mGsoNPlGyihT4V	2	3	3	3	3	3	3	3	3	3	3	3	3	3	5	6	6	6	6	5	6	5	5	6	6	6	6	6	6	28	1	18	21	39	5.73333	N/A	N/A	N/A	N/A	N/A	N/A	N/A	N/A	N/A	N/A	N/A	N/A	N/A	N/A
R_3P3p0U64GIAcFk9	2	2	0	1	3	2	1	0	3	0	0	1	0	1	6	4	3	6	5	6	5	6	5	6	4	6	4	6	5	24	1	5	9	14	5.13333	N/A	N/A	N/A	N/A	N/A	N/A	N/A	N/A	N/A	N/A	N/A	N/A	N/A	N/A
R_3PBLhe0vg3Mvu7j	2	4	2	4	4	4	4	4	0	4	4	4	4	4	6	5	4	3	6	2	6	1	5	5	6	2	6	6	6	25	1	24	22	46	4.6	N/A	N/A	N/A	N/A	N/A	N/A	N/A	N/A	N/A	N/A	N/A	N/A	N/A	N/A
R_3smDeLUWHDkfhuR	2	2	1	4	3	3	3	3	3	3	3	3	3	3	4	5	4	5	4	5	4	5	4	5	4	5	4	5	4	21	1	19	18	37	4.46667	N/A	N/A	N/A	N/A	N/A	N/A	N/A	N/A	N/A	N/A	N/A	N/A	N/A	N/A
R_3UTtVZI3C3bIwoB	2	0	0	0	0	0	0	0	0	2	0	0	0	0	3	1	3	3	1	1	1	1	1	2	2	1	2	1	1	22	1	0	2	2	1.6	N/A	N/A	N/A	N/A	N/A	N/A	N/A	N/A	N/A	N/A	N/A	N/A	N/A	N/A
R_3yfArHC4dETjyAd	2	0	2	2	0	1	1	1	2	3	2	2	3	2	2	2	1	1	1	1	1	1	2	1	1	1	1	1	1	31	1	11	10	21	1.2	N/A	N/A	N/A	N/A	N/A	N/A	N/A	N/A	N/A	N/A	N/A	N/A	N/A	N/A
R_4G9oCR9PCU5mLxb	2	1	4	4	4	4	4	4	4	4	4	3	4	4	2	2	3	2	3	1	2	2	4	3	5	2	4	2	3	44	1	24	24	48	2.66667	N/A	N/A	N/A	N/A	N/A	N/A	N/A	N/A	N/A	N/A	N/A	N/A	N/A	N/A
R_4HmnuSZaYfsfbIF	2	1	1	1	2	1	2	1	1	2	1	1	2	1	3	3	3	4	3	4	4	4	3	3	3	5	4	6	5	22	1	8	9	17	3.8	N/A	N/A	N/A	N/A	N/A	N/A	N/A	N/A	N/A	N/A	N/A	N/A	N/A	N/A
R_4MgWgBVWoT07XLL	2	2	2	2	2	2	2	2	2	2	2	2	2	2	3	2	3	2	3	2	3	2	3	2	3	2	3	2	3	30	1	12	14	26	2.53333	N/A	N/A	N/A	N/A	N/A	N/A	N/A	N/A	N/A	N/A	N/A	N/A	N/A	N/A
R_4MYeC6ovnCTg2Rn	2	2	3	2	3	2	2	1	2	2	3	2	1	3	2	3	2	2	1	2	2	2	3	2	2	1	1	2	3	21	1	13	15	28	2	N/A	N/A	N/A	N/A	N/A	N/A	N/A	N/A	N/A	N/A	N/A	N/A	N/A	N/A
R_4PmlsL4KJ2xs68J	2	0	1	1	0	0	1	2	0	3	0	2	1	2	4	4	4	3	2	4	3	3	2	2	5	2	4	3	3	30	1	5	8	13	3.2	N/A	N/A	N/A	N/A	N/A	N/A	N/A	N/A	N/A	N/A	N/A	N/A	N/A	N/A
R_4SH9y2Yykpjvict	2	2	3	2	2	2	2	1	1	3	2	1	2	3	4	4	4	5	5	4	4	4	5	4	4	4	4	4	5	62	1	13	13	26	4.26667	N/A	N/A	N/A	N/A	N/A	N/A	N/A	N/A	N/A	N/A	N/A	N/A	N/A	N/A
R_4U6nKRzSmokkyvX	2	1	1	1	1	1	1	1	1	1	1	1	1	1	2	2	2	2	2	2	2	2	2	2	3	1	3	2	3	26	1	6	7	13	2.13333	N/A	N/A	N/A	N/A	N/A	N/A	N/A	N/A	N/A	N/A	N/A	N/A	N/A	N/A
R_4UBzM0u5Uh6heJf	2	1	2	2	3	3	1	0	0	0	0	2	1	3	4	3	4	6	4	1	5	5	3	4	5	1	5	4	3	25	1	10	8	18	3.8	N/A	N/A	N/A	N/A	N/A	N/A	N/A	N/A	N/A	N/A	N/A	N/A	N/A	N/A
R_4YlO9TIESc8uFxP	2	0	2	2	1	1	1	1	1	1	2	3	2	1	2	4	4	3	3	2	3	3	4	3	4	5	4	4	4	47	1	9	9	18	3.46667	N/A	N/A	N/A	N/A	N/A	N/A	N/A	N/A	N/A	N/A	N/A	N/A	N/A	N/A
R_55VHIrI721ksWC9	2	0	0	0	0	0	0	0	1	2	1	0	1	1	3	3	3	3	3	3	1	3	1	1	5	1	4	5	6	31	1	3	3	6	3	N/A	N/A	N/A	N/A	N/A	N/A	N/A	N/A	N/A	N/A	N/A	N/A	N/A	N/A
R_5ALjwvbnyqupdT7	2	0	3	3	1	3	4	4	1	3	2	3	3	3	2	3	2	3	2	5	4	2	1	2	3	1	4	2	1	24	1	18	15	33	2.46667	N/A	N/A	N/A	N/A	N/A	N/A	N/A	N/A	N/A	N/A	N/A	N/A	N/A	N/A
R_5cgplAWNbhsSQGV	2	2	1	2	1	1	3	1	1	2	2	2	2	2	2	3	3	3	3	4	3	3	2	3	3	2	2	1	1	30	1	12	10	22	2.53333	N/A	N/A	N/A	N/A	N/A	N/A	N/A	N/A	N/A	N/A	N/A	N/A	N/A	N/A
R_5jBqFmuouiXKOBD	2	1	3	0	3	1	1	2	2	3	2	3	0	0	1	2	3	4	3	6	3	3	4	4	3	3	2	3	1	34	1	4	17	21	3	N/A	N/A	N/A	N/A	N/A	N/A	N/A	N/A	N/A	N/A	N/A	N/A	N/A	N/A
R_5jwLfVzziouZEZ7	2	0	0	2	0	2	2	2	0	0	1	1	1	3	1	1	1	1	1	1	1	1	1	1	1	1	2	2	1	25	1	11	3	14	1.13333	N/A	N/A	N/A	N/A	N/A	N/A	N/A	N/A	N/A	N/A	N/A	N/A	N/A	N/A
R_5pUBS8M4cCoWqJD	2	0	3	2	1	3	3	3	2	3	3	3	3	3	3	1	1	2	2	3	2	2	1	2	3	2	2	2	2	31	1	17	15	32	2	N/A	N/A	N/A	N/A	N/A	N/A	N/A	N/A	N/A	N/A	N/A	N/A	N/A	N/A
R_5tCfDp3jA5E4l7v	2	0	0	0	0	0	0	0	0	0	0	0	0	0	1	1	1	1	1	1	1	1	1	1	1	1	1	1	1	18	1	0	0	0	1	N/A	N/A	N/A	N/A	N/A	N/A	N/A	N/A	N/A	N/A	N/A	N/A	N/A	N/A
R_5tZROZLxM3Ajplz	2	2	2	2	2	2	2	2	1	1	1	1	1	1	4	4	4	4	4	4	4	4	4	4	4	5	5	5	5	20	1	9	11	20	4.26667	N/A	N/A	N/A	N/A	N/A	N/A	N/A	N/A	N/A	N/A	N/A	N/A	N/A	N/A
R_6Ev4ixXTXYmG2Hz	2	0	0	1	0	0	1	0	0	3	3	3	1	1	1	1	1	4	1	1	1	1	1	3	3	1	3	1	1	23	1	7	6	13	1.6	N/A	N/A	N/A	N/A	N/A	N/A	N/A	N/A	N/A	N/A	N/A	N/A	N/A	N/A
R_6fbJ6ejjmLni3Xf	2	0	1	1	2	1	2	1	0	3	3	4	3	2	2	2	4	4	3	5	4	5	5	5	5	5	5	5	2	18	1	12	11	23	4.06667	N/A	N/A	N/A	N/A	N/A	N/A	N/A	N/A	N/A	N/A	N/A	N/A	N/A	N/A
R_6J3awEvNiZeQ3fn	2	1	0	0	0	0	0	0	0	0	0	0	0	0	2	2	1	1	1	2	2	1	1	1	1	1	1	1	1	21	1	0	1	1	1.26667	N/A	N/A	N/A	N/A	N/A	N/A	N/A	N/A	N/A	N/A	N/A	N/A	N/A	N/A
R_6JVrhp3G0BtEGjP	2	0	0	1	0	1	1	0	0	0	1	0	2	2	2	2	4	4	4	6	4	4	3	4	5	2	3	3	3	33	1	8	0	8	3.53333	N/A	N/A	N/A	N/A	N/A	N/A	N/A	N/A	N/A	N/A	N/A	N/A	N/A	N/A
R_6JxIt19AqMN5tPL	2	1	2	1	2	3	2	1	3	3	3	2	2	1	2	3	4	5	5	4	3	4	5	4	2	5	5	2	4	22	1	12	14	26	3.8	N/A	N/A	N/A	N/A	N/A	N/A	N/A	N/A	N/A	N/A	N/A	N/A	N/A	N/A
R_6Kb5vRzgTzdL7LL	2	3	2	3	3	4	4	3	4	3	4	2	4	4	2	3	1	2	4	1	3	1	1	1	2	1	1	1	1	33	1	23	20	43	1.66667	N/A	N/A	N/A	N/A	N/A	N/A	N/A	N/A	N/A	N/A	N/A	N/A	N/A	N/A
R_6L39hswIJHjAz7T	2	3	2	2	3	2	2	1	2	3	2	2	3	1	4	5	3	4	4	3	4	4	3	5	4	4	3	4	4	23	1	12	16	28	3.86667	N/A	N/A	N/A	N/A	N/A	N/A	N/A	N/A	N/A	N/A	N/A	N/A	N/A	N/A
R_6ldZDk5OjHrFPZb	2	1	1	2	1	1	1	2	2	1	1	2	2	2	1	1	1	3	1	1	2	2	3	5	5	4	3	3	3	30	1	9	10	19	2.53333	N/A	N/A	N/A	N/A	N/A	N/A	N/A	N/A	N/A	N/A	N/A	N/A	N/A	N/A
R_6lM1GDLZxaJitWB	2	2	1	2	3	3	4	3	1	2	3	3	3	3	3	2	3	4	3	3	5	5	4	4	4	4	3	3	5	19	1	18	15	33	3.66667	N/A	N/A	N/A	N/A	N/A	N/A	N/A	N/A	N/A	N/A	N/A	N/A	N/A	N/A
R_6lrsxtNaWdXxy1n	2	1	2	2	1	1	1	2	1	2	2	1	2	2	3	2	4	4	4	3	1	3	2	2	3	1	4	2	1	24	1	10	10	20	2.6	N/A	N/A	N/A	N/A	N/A	N/A	N/A	N/A	N/A	N/A	N/A	N/A	N/A	N/A
R_6m1C1pMMgHo2iBn	2	1	1	3	3	3	1	3	2	3	2	0	2	3	2	1	5	4	5	6	6	4	6	6	6	2	4	4	2	22	1	14	13	27	4.2	N/A	N/A	N/A	N/A	N/A	N/A	N/A	N/A	N/A	N/A	N/A	N/A	N/A	N/A
R_6PYqbkXwoh8UCK9	2	1	3	2	2	0	0	0	2	3	0	2	0	0	1	3	1	4	2	4	1	1	1	1	2	1	3	1	1	23	1	2	13	15	1.8	N/A	N/A	N/A	N/A	N/A	N/A	N/A	N/A	N/A	N/A	N/A	N/A	N/A	N/A
R_6QiODg9WhEvKHgp	2	0	0	0	0	0	0	0	0	0	0	0	0	0	3	3	3	3	3	3	3	3	3	3	3	3	3	3	3	22	1	0	0	0	3	N/A	N/A	N/A	N/A	N/A	N/A	N/A	N/A	N/A	N/A	N/A	N/A	N/A	N/A
R_6RTT5rTEonJdzOR	2	2	2	1	3	3	2	2	2	4	2	3	1	2	1	1	1	1	1	1	1	1	1	1	1	1	1	1	1	22	1	11	18	29	1	N/A	N/A	N/A	N/A	N/A	N/A	N/A	N/A	N/A	N/A	N/A	N/A	N/A	N/A
R_6S5GlXyOgYUqeRD	2	3	4	4	3	3	3	3	3	3	4	3	3	3	3	2	2	4	4	3	5	1	1	1	5	1	3	3	1	33	1	20	22	42	2.6	N/A	N/A	N/A	N/A	N/A	N/A	N/A	N/A	N/A	N/A	N/A	N/A	N/A	N/A
R_6S9U1SWvu5gcRmZ	2	2	3	4	4	4	3	4	4	3	3	3	3	3	2	1	1	3	1	1	1	1	3	4	4	3	2	2	2	35	1	20	23	43	2.06667	N/A	N/A	N/A	N/A	N/A	N/A	N/A	N/A	N/A	N/A	N/A	N/A	N/A	N/A
R_6tyZb8nfFzYCp8x	2	0	2	1	4	0	2	3	0	1	1	4	2	0	2	4	1	3	4	2	1	4	3	4	2	4	2	3	1	19	1	6	14	20	2.66667	N/A	N/A	N/A	N/A	N/A	N/A	N/A	N/A	N/A	N/A	N/A	N/A	N/A	N/A
R_6VjdZ65QNpdTpw9	2	0	0	3	0	3	3	3	0	3	3	3	3	3	4	4	3	4	4	3	1	2	4	4	4	4	4	4	4	32	1	18	9	27	3.53333	N/A	N/A	N/A	N/A	N/A	N/A	N/A	N/A	N/A	N/A	N/A	N/A	N/A	N/A
R_6xT0e1mNs0ZESLr	2	0	1	0	0	1	1	1	0	1	1	0	1	1	4	5	4	3	5	5	4	3	4	4	5	5	5	4	4	22	1	5	3	8	4.26667	N/A	N/A	N/A	N/A	N/A	N/A	N/A	N/A	N/A	N/A	N/A	N/A	N/A	N/A
R_6XWCpkt7pFe0W45	2	0	0	0	0	0	0	0	0	2	1	0	0	0	1	1	1	1	1	1	1	1	1	1	1	1	1	1	1	57	1	1	2	3	1	N/A	N/A	N/A	N/A	N/A	N/A	N/A	N/A	N/A	N/A	N/A	N/A	N/A	N/A
R_6zGg3zuIdVTGMPb	2	2	1	3	2	1	3	2	3	2	3	4	4	3	3	1	1	3	1	1	1	1	6	1	4	1	2	2	1	37	1	17	16	33	1.93333	N/A	N/A	N/A	N/A	N/A	N/A	N/A	N/A	N/A	N/A	N/A	N/A	N/A	N/A
R_74aWXDNdsaYvQ2h	2	0	3	4	3	3	4	3	1	1	3	1	3	3	3	4	5	3	5	6	3	4	6	4	6	1	5	6	3	24	1	20	12	32	4.26667	N/A	N/A	N/A	N/A	N/A	N/A	N/A	N/A	N/A	N/A	N/A	N/A	N/A	N/A
R_77zPaOmHEiZEQw5	2	0	1	2	3	4	0	1	2	3	4	0	1	2	6	5	4	3	2	1	6	5	4	3	2	1	6	5	4	24	1	13	10	23	3.8	N/A	N/A	N/A	N/A	N/A	N/A	N/A	N/A	N/A	N/A	N/A	N/A	N/A	N/A
R_7NZ6FVkQlWfQ8oB	2	1	0	2	0	2	3	0	0	1	2	1	3	4	3	1	4	2	5	2	5	2	4	2	5	4	5	3	4	28	1	16	3	19	3.4	N/A	N/A	N/A	N/A	N/A	N/A	N/A	N/A	N/A	N/A	N/A	N/A	N/A	N/A
R_7TIynLCozL0MhYV	2	0	1	1	1	1	1	1	1	1	1	1	1	1	2	2	2	2	2	2	2	2	2	2	2	2	2	2	2	31	1	6	6	12	2	N/A	N/A	N/A	N/A	N/A	N/A	N/A	N/A	N/A	N/A	N/A	N/A	N/A	N/A
R_7VTzKzdjMwTXTCZ	2	0	2	3	2	2	3	2	2	2	3	1	3	3	2	2	2	3	2	3	2	2	2	2	4	3	4	3	1	54	1	17	11	28	2.46667	N/A	N/A	N/A	N/A	N/A	N/A	N/A	N/A	N/A	N/A	N/A	N/A	N/A	N/A
R_7VZ1eQjeDx8cYQt	2	2	3	4	2	4	2	2	1	2	3	3	4	3	2	1	2	1	2	1	2	1	3	2	6	1	4	2	1	44	1	20	15	35	2.06667	N/A	N/A	N/A	N/A	N/A	N/A	N/A	N/A	N/A	N/A	N/A	N/A	N/A	N/A
R_7X5uDgBYQmBTcP3	2	3	4	4	4	3	3	3	1	1	1	3	4	4	5	4	4	2	2	2	4	5	5	5	6	5	4	6	2	22	1	19	19	38	4.06667	N/A	N/A	N/A	N/A	N/A	N/A	N/A	N/A	N/A	N/A	N/A	N/A	N/A	N/A
R_80xTadglrG8CIyF	2	2	2	1	2	0	1	0	1	2	1	3	1	1	3	2	4	1	2	3	3	3	2	4	4	2	5	3	2	42	1	5	12	17	2.86667	N/A	N/A	N/A	N/A	N/A	N/A	N/A	N/A	N/A	N/A	N/A	N/A	N/A	N/A
R_86pEdknxwpx9nEN	2	3	1	1	1	1	0	2	1	4	1	1	1	1	3	2	5	5	5	5	2	3	2	2	2	2	1	2	1	44	1	5	13	18	2.8	N/A	N/A	N/A	N/A	N/A	N/A	N/A	N/A	N/A	N/A	N/A	N/A	N/A	N/A
R_8B2KyvdqZ5y1YQB	2	2	3	4	4	4	4	4	3	3	3	4	4	4	2	6	4	4	4	4	4	5	4	5	4	3	5	5	1	32	1	23	23	46	4	N/A	N/A	N/A	N/A	N/A	N/A	N/A	N/A	N/A	N/A	N/A	N/A	N/A	N/A
R_8CSPoa2DjrTa1KZ	2	0	0	0	0	0	0	0	0	0	0	0	0	0	2	2	2	2	2	2	3	2	2	2	2	2	2	2	2	28	1	0	0	0	2.06667	N/A	N/A	N/A	N/A	N/A	N/A	N/A	N/A	N/A	N/A	N/A	N/A	N/A	N/A
R_8D5Tc34ku2quokZ	2	1	1	2	1	2	3	0	0	1	2	1	2	2	1	2	2	5	1	4	2	2	1	2	4	1	4	2	1	24	1	13	5	18	2.26667	N/A	N/A	N/A	N/A	N/A	N/A	N/A	N/A	N/A	N/A	N/A	N/A	N/A	N/A
R_8dGxLEhaKkjO1UN	2	0	1	0	0	0	0	1	1	0	0	1	0	0	1	1	1	6	6	5	4	1	1	4	5	1	1	4	1	35	1	0	4	4	2.8	N/A	N/A	N/A	N/A	N/A	N/A	N/A	N/A	N/A	N/A	N/A	N/A	N/A	N/A
R_8FTUfE1bTzABX25	2	2	2	1	2	1	3	1	2	1	2	1	3	2	5	6	5	6	5	6	5	6	6	6	6	5	6	5	6	21	1	12	11	23	5.6	N/A	N/A	N/A	N/A	N/A	N/A	N/A	N/A	N/A	N/A	N/A	N/A	N/A	N/A
R_8Imki6r1q7B3jIp	2	2	3	3	1	2	2	3	2	3	2	3	1	1	2	2	6	3	1	3	1	1	3	2	5	2	4	5	1	30	1	11	17	28	2.73333	N/A	N/A	N/A	N/A	N/A	N/A	N/A	N/A	N/A	N/A	N/A	N/A	N/A	N/A
R_8nTricbPe4k6aUt	2	0	2	4	4	4	4	3	4	4	4	4	4	4	2	2	5	5	6	3	6	5	6	6	6	6	6	6	6	24	1	24	21	45	5.06667	N/A	N/A	N/A	N/A	N/A	N/A	N/A	N/A	N/A	N/A	N/A	N/A	N/A	N/A
R_8oy5pkc2tMMKEZL	2	2	3	3	3	4	4	1	1	4	4	3	4	4	3	1	3	1	2	1	5	1	6	6	3	1	4	2	5	24	1	23	17	40	2.93333	N/A	N/A	N/A	N/A	N/A	N/A	N/A	N/A	N/A	N/A	N/A	N/A	N/A	N/A
R_8p40VJHrxtBC2FL	2	1	2	1	1	2	3	2	3	3	2	2	3	2	2	4	3	5	3	4	4	2	4	5	4	3	4	3	3	35	1	13	14	27	3.53333	N/A	N/A	N/A	N/A	N/A	N/A	N/A	N/A	N/A	N/A	N/A	N/A	N/A	N/A
R_8qYEapyjUaCfkkl	2	1	3	3	2	1	2	3	0	2	3	3	1	1	3	2	5	2	4	6	1	1	3	1	1	2	5	2	1	24	1	11	14	25	2.6	N/A	N/A	N/A	N/A	N/A	N/A	N/A	N/A	N/A	N/A	N/A	N/A	N/A	N/A
R_8rjCiNLtMWDcHPf	2	1	2	2	3	1	3	3	2	3	3	3	3	3	3	3	3	4	5	2	2	3	3	4	4	2	5	2	2	35	1	15	17	32	3.13333	N/A	N/A	N/A	N/A	N/A	N/A	N/A	N/A	N/A	N/A	N/A	N/A	N/A	N/A
R_8rkwffoUVeLKZTv	2	2	3	4	4	4	4	2	3	3	4	3	3	4	1	5	4	6	5	6	5	6	6	5	6	1	4	5	3	25	1	23	20	43	4.53333	N/A	N/A	N/A	N/A	N/A	N/A	N/A	N/A	N/A	N/A	N/A	N/A	N/A	N/A
R_8zTVJBGfB52JNQN	2	0	2	4	2	3	3	0	1	4	4	3	3	4	4	4	4	3	5	3	2	1	1	2	3	1	4	2	1	47	1	21	12	33	2.66667	N/A	N/A	N/A	N/A	N/A	N/A	N/A	N/A	N/A	N/A	N/A	N/A	N/A	N/A
R_9AWlRVjElRuP0XP	2	1	1	0	2	2	3	1	2	2	3	3	4	4	4	1	1	1	1	1	1	1	1	1	1	1	3	1	2	33	1	16	12	28	1.4	N/A	N/A	N/A	N/A	N/A	N/A	N/A	N/A	N/A	N/A	N/A	N/A	N/A	N/A
R_9NbZMK3jZYaOqI5	2	1	0	2	2	2	1	1	1	1	1	1	2	1	2	4	3	4	4	4	4	4	4	4	4	2	4	4	3	60	1	9	7	16	3.6	N/A	N/A	N/A	N/A	N/A	N/A	N/A	N/A	N/A	N/A	N/A	N/A	N/A	N/A
R_9Rbc1alwh8nv4DH	2	1	1	1	2	1	1	2	1	3	2	1	2	2	1	1	1	1	1	1	4	4	2	1	1	1	1	4	5	25	1	9	11	20	1.93333	N/A	N/A	N/A	N/A	N/A	N/A	N/A	N/A	N/A	N/A	N/A	N/A	N/A	N/A
R_9tVNZB91KBNEMLj	2	0	3	2	3	3	1	2	1	1	3	3	3	2	4	4	3	3	4	6	4	4	3	5	4	5	5	4	6	32	1	14	13	27	4.26667	N/A	N/A	N/A	N/A	N/A	N/A	N/A	N/A	N/A	N/A	N/A	N/A	N/A	N/A
R_9Twj16USCdSDHUx	2	2	2	1	2	1	1	1	2	2	1	2	1	1	3	1	2	3	3	1	2	3	4	3	4	1	3	1	3	22	1	6	13	19	2.46667	N/A	N/A	N/A	N/A	N/A	N/A	N/A	N/A	N/A	N/A	N/A	N/A	N/A	N/A
R_9tzVmb3tHxWp1Tn	2	2	3	3	3	3	3	3	2	2	3	3	3	3	3	2	2	3	3	2	2	2	3	3	3	2	3	2	2	42	1	18	18	36	2.46667	N/A	N/A	N/A	N/A	N/A	N/A	N/A	N/A	N/A	N/A	N/A	N/A	N/A	N/A
R_9uTgpuPLFulPeXH	2	1	1	2	3	3	3	2	2	1	3	3	2	2	4	3	5	5	5	4	5	5	4	5	6	5	4	5	6	29	1	15	13	28	4.73333	N/A	N/A	N/A	N/A	N/A	N/A	N/A	N/A	N/A	N/A	N/A	N/A	N/A	N/A
R_9zc8EVySWgHfPRb	2	0	1	2	1	1	1	1	1	1	1	1	3	1	1	1	2	2	2	1	1	1	1	2	1	1	2	1	1	25	1	9	6	15	1.33333	N/A	N/A	N/A	N/A	N/A	N/A	N/A	N/A	N/A	N/A	N/A	N/A	N/A	N/A
R_9zVFQlLRSQaNr9P	2	2	1	4	3	4	3	2	1	1	3	2	4	4	1	1	2	4	2	5	2	3	2	3	2	1	4	2	1	19	1	22	12	34	2.33333	N/A	N/A	N/A	N/A	N/A	N/A	N/A	N/A	N/A	N/A	N/A	N/A	N/A	N/A
R_a3l6nvw3CzuxoDr	2	1	1	2	2	1	2	2	0	1	2	1	3	2	2	3	4	3	4	1	2	3	3	3	3	1	4	3	3	22	1	12	8	20	2.8	N/A	N/A	N/A	N/A	N/A	N/A	N/A	N/A	N/A	N/A	N/A	N/A	N/A	N/A
R_a5cDqs64FSc8yk5	2	0	0	0	0	0	0	0	0	0	0	0	0	0	1	1	1	1	1	1	1	1	1	1	1	1	1	1	1	29	1	0	0	0	1	N/A	N/A	N/A	N/A	N/A	N/A	N/A	N/A	N/A	N/A	N/A	N/A	N/A	N/A
R_a9tMj2mtdVw40ol	2	0	2	2	1	3	2	4	3	3	2	4	3	2	4	6	2	5	4	1	1	2	3	4	4	1	3	5	5	23	1	14	17	31	3.33333	N/A	N/A	N/A	N/A	N/A	N/A	N/A	N/A	N/A	N/A	N/A	N/A	N/A	N/A
R_aa7bSupBh1wVedL	2	1	2	2	2	3	3	4	2	3	2	0	4	4	4	4	6	2	3	1	5	5	5	4	6	1	6	6	6	24	1	18	14	32	4.26667	N/A	N/A	N/A	N/A	N/A	N/A	N/A	N/A	N/A	N/A	N/A	N/A	N/A	N/A
R_afJsHfXs5AfPxMF	2	1	3	4	3	3	4	3	3	4	3	4	3	4	4	6	5	6	4	6	5	6	5	6	5	6	6	5	5	23	1	21	21	42	5.33333	N/A	N/A	N/A	N/A	N/A	N/A	N/A	N/A	N/A	N/A	N/A	N/A	N/A	N/A
R_ag70ahOneiAWKPz	2	2	3	4	2	4	4	1	1	3	4	4	4	4	3	3	2	1	1	1	2	2	3	3	4	4	3	3	3	19	1	24	16	40	2.53333	N/A	N/A	N/A	N/A	N/A	N/A	N/A	N/A	N/A	N/A	N/A	N/A	N/A	N/A
R_b1lxCP51bOyEBNj	2	2	2	2	1	0	0	1	2	0	0	0	0	0	2	3	3	2	3	2	5	3	2	4	4	2	5	4	1	22	1	2	8	10	3	N/A	N/A	N/A	N/A	N/A	N/A	N/A	N/A	N/A	N/A	N/A	N/A	N/A	N/A
R_b1QENjB7rJjcFGB	2	0	0	1	0	1	1	0	1	1	1	0	1	0	4	4	3	4	4	3	3	4	3	4	3	4	4	3	4	19	1	5	2	7	3.6	N/A	N/A	N/A	N/A	N/A	N/A	N/A	N/A	N/A	N/A	N/A	N/A	N/A	N/A
R_b45pPsiYRXaXRop	2	0	1	2	1	2	2	1	1	2	2	2	1	2	2	2	3	5	4	4	4	4	4	4	5	3	5	4	2	60	1	11	8	19	3.66667	N/A	N/A	N/A	N/A	N/A	N/A	N/A	N/A	N/A	N/A	N/A	N/A	N/A	N/A
R_b8WQk0GNt4MwCY5	2	0	1	1	0	0	1	0	1	1	1	2	1	0	3	2	2	3	3	2	3	3	3	2	3	2	3	3	2	62	1	4	5	9	2.6	N/A	N/A	N/A	N/A	N/A	N/A	N/A	N/A	N/A	N/A	N/A	N/A	N/A	N/A
R_bdrLuSredx5cWmp	2	0	4	3	2	3	3	2	1	4	3	4	3	3	4	2	2	4	5	1	3	1	2	5	1	1	5	1	1	33	1	18	17	35	2.53333	N/A	N/A	N/A	N/A	N/A	N/A	N/A	N/A	N/A	N/A	N/A	N/A	N/A	N/A
R_bHQxPxT8E8S9RLn	2	2	4	4	3	4	4	4	4	3	3	4	4	4	4	6	5	6	6	6	5	6	5	6	6	6	5	6	5	38	1	23	24	47	5.53333	N/A	N/A	N/A	N/A	N/A	N/A	N/A	N/A	N/A	N/A	N/A	N/A	N/A	N/A
R_bkjrUdfqtvzRZzf	2	2	2	2	2	2	2	2	2	2	2	2	3	3	3	2	4	4	4	4	4	4	3	2	2	3	3	3	3	22	1	14	14	28	3.2	N/A	N/A	N/A	N/A	N/A	N/A	N/A	N/A	N/A	N/A	N/A	N/A	N/A	N/A
R_blPq4nZ6Eb1EmDH	2	2	3	1	3	3	3	3	3	4	4	3	3	4	3	2	2	3	3	4	2	2	5	4	4	1	3	4	1	48	1	18	21	39	2.86667	N/A	N/A	N/A	N/A	N/A	N/A	N/A	N/A	N/A	N/A	N/A	N/A	N/A	N/A
R_bQrcbZ4AapDuzJj	2	3	2	1	2	3	2	2	3	1	2	2	3	2	4	5	4	4	5	3	4	5	2	3	4	5	4	3	4	24	1	13	15	28	3.93333	N/A	N/A	N/A	N/A	N/A	N/A	N/A	N/A	N/A	N/A	N/A	N/A	N/A	N/A
R_brq7EvLhY8jramh	2	1	1	2	1	1	0	1	2	2	2	2	2	2	2	2	2	3	3	4	4	2	4	4	5	2	4	4	5	35	1	9	10	19	3.33333	N/A	N/A	N/A	N/A	N/A	N/A	N/A	N/A	N/A	N/A	N/A	N/A	N/A	N/A
R_cAfvWQbaiezVb8x	2	3	2	3	3	3	3	3	3	3	3	2	3	3	5	4	5	4	5	5	5	4	4	5	4	5	5	5	5	45	1	18	19	37	4.66667	N/A	N/A	N/A	N/A	N/A	N/A	N/A	N/A	N/A	N/A	N/A	N/A	N/A	N/A
R_cDf5y3ZzF5PCSCV	2	0	2	2	0	1	1	0	1	1	1	2	1	1	1	1	2	2	2	1	2	2	2	2	3	1	2	1	1	24	1	7	6	13	1.66667	N/A	N/A	N/A	N/A	N/A	N/A	N/A	N/A	N/A	N/A	N/A	N/A	N/A	N/A
R_cTJJfTOYePsOfAx	2	3	3	3	2	3	2	2	2	2	3	3	3	3	2	2	3	3	3	3	3	3	3	3	4	4	4	3	2	25	1	17	17	34	3	N/A	N/A	N/A	N/A	N/A	N/A	N/A	N/A	N/A	N/A	N/A	N/A	N/A	N/A
R_cvS9j1KsbGN5Cux	2	2	2	2	3	3	3	3	2	1	3	3	3	3	4	1	2	5	3	6	2	2	3	3	2	4	3	3	1	25	1	17	16	33	2.93333	N/A	N/A	N/A	N/A	N/A	N/A	N/A	N/A	N/A	N/A	N/A	N/A	N/A	N/A
R_cYdPVTJj2DMek5L	2	0	1	0	1	0	1	0	0	0	1	1	1	1	2	1	3	4	2	5	3	4	3	3	4	2	5	4	2	19	1	4	3	7	3.13333	N/A	N/A	N/A	N/A	N/A	N/A	N/A	N/A	N/A	N/A	N/A	N/A	N/A	N/A
R_d0DtoYEspzltT9j	2	0	0	2	0	0	0	4	0	4	4	4	0	0	1	1	1	1	1	1	1	1	1	1	1	1	1	1	1	32	1	6	12	18	1	N/A	N/A	N/A	N/A	N/A	N/A	N/A	N/A	N/A	N/A	N/A	N/A	N/A	N/A
R_d3TmwmkrbQAaiXz	2	0	0	0	0	1	0	0	0	2	1	1	0	0	1	1	1	1	1	1	1	1	1	1	1	1	1	1	1	38	1	2	3	5	1	N/A	N/A	N/A	N/A	N/A	N/A	N/A	N/A	N/A	N/A	N/A	N/A	N/A	N/A
R_d5oSEucmxcwk4WF	2	0	2	2	0	2	3	4	1	3	3	2	2	2	2	1	1	5	4	1	2	2	2	3	4	1	2	2	4	22	1	14	12	26	2.4	N/A	N/A	N/A	N/A	N/A	N/A	N/A	N/A	N/A	N/A	N/A	N/A	N/A	N/A
R_d7pFlSGodfwPqxT	2	2	2	2	2	2	2	2	2	2	2	2	2	2	1	1	1	1	1	1	1	1	1	1	1	1	1	1	1	34	1	12	14	26	1	N/A	N/A	N/A	N/A	N/A	N/A	N/A	N/A	N/A	N/A	N/A	N/A	N/A	N/A
R_dccvj3rCsSaY9Kt	2	0	3	3	1	3	3	3	2	3	3	3	3	3	2	3	2	2	2	2	2	2	2	1	4	1	2	2	2	34	1	18	15	33	2.06667	N/A	N/A	N/A	N/A	N/A	N/A	N/A	N/A	N/A	N/A	N/A	N/A	N/A	N/A
R_dhiYirz4dNrI8IJ	2	0	2	2	1	4	4	1	1	1	3	1	2	2	3	4	6	5	2	5	4	4	3	5	4	3	5	5	3	26	1	17	7	24	4.06667	N/A	N/A	N/A	N/A	N/A	N/A	N/A	N/A	N/A	N/A	N/A	N/A	N/A	N/A
R_diCZOb1hhjngiMJ	2	3	2	3	2	4	3	2	4	3	2	4	3	4	5	5	6	6	5	6	5	5	5	5	6	5	6	5	6	21	1	19	20	39	5.4	N/A	N/A	N/A	N/A	N/A	N/A	N/A	N/A	N/A	N/A	N/A	N/A	N/A	N/A
R_dmU8Ry84ATVjbpj	2	2	2	2	3	0	0	1	3	3	2	3	2	0	3	1	4	3	3	2	2	4	5	3	5	1	3	3	1	19	1	6	17	23	2.86667	N/A	N/A	N/A	N/A	N/A	N/A	N/A	N/A	N/A	N/A	N/A	N/A	N/A	N/A
R_dpqvneNjwjZr5Kl	2	0	2	3	0	2	2	3	3	3	3	3	1	3	1	1	1	1	5	4	1	1	4	1	4	1	4	1	1	26	1	14	14	28	2.06667	N/A	N/A	N/A	N/A	N/A	N/A	N/A	N/A	N/A	N/A	N/A	N/A	N/A	N/A
R_e99Z1sfVV8tV0Q5	2	0	1	1	1	1	1	0	2	1	1	1	1	1	2	3	2	2	2	3	4	3	3	4	4	6	6	4	1	53	1	6	6	12	3.26667	N/A	N/A	N/A	N/A	N/A	N/A	N/A	N/A	N/A	N/A	N/A	N/A	N/A	N/A
R_eEEvcPYYN55IQND	2	2	4	4	1	3	4	3	0	4	3	4	4	4	2	5	4	6	1	1	5	4	4	3	5	5	6	6	3	28	1	22	18	40	4	N/A	N/A	N/A	N/A	N/A	N/A	N/A	N/A	N/A	N/A	N/A	N/A	N/A	N/A
R_eesMiBbbKZFqrIN	2	0	1	2	2	3	4	1	0	0	4	0	4	4	2	1	6	6	5	6	4	4	5	1	6	6	6	4	2	34	1	21	4	25	4.26667	N/A	N/A	N/A	N/A	N/A	N/A	N/A	N/A	N/A	N/A	N/A	N/A	N/A	N/A
R_eF3jg4idBEZZ1fn	2	2	1	2	2	1	1	2	2	1	2	2	3	2	3	2	4	5	4	4	5	5	4	2	4	3	5	4	4	23	1	11	12	23	3.86667	N/A	N/A	N/A	N/A	N/A	N/A	N/A	N/A	N/A	N/A	N/A	N/A	N/A	N/A
R_egnSR5Q3Njj25s9	2	0	1	1	0	0	1	0	0	1	1	1	0	1	2	2	2	4	2	5	3	3	4	4	4	2	4	3	4	25	1	4	3	7	3.2	N/A	N/A	N/A	N/A	N/A	N/A	N/A	N/A	N/A	N/A	N/A	N/A	N/A	N/A
R_ehZ52HIgiJEtpat	2	0	0	1	0	1	0	0	0	1	0	4	2	1	1	1	1	1	1	2	1	1	1	1	2	1	1	1	1	61	1	5	5	10	1.13333	N/A	N/A	N/A	N/A	N/A	N/A	N/A	N/A	N/A	N/A	N/A	N/A	N/A	N/A
R_ekz3pz3svxsSk9T	2	0	2	2	0	0	0	2	3	3	3	3	1	1	3	5	4	5	2	2	5	5	2	5	6	6	5	5	3	36	1	7	13	20	4.2	N/A	N/A	N/A	N/A	N/A	N/A	N/A	N/A	N/A	N/A	N/A	N/A	N/A	N/A
R_elCOCL5CIHKP0Lr	2	2	1	3	2	3	3	1	3	4	3	2	4	4	1	4	5	6	1	2	4	3	5	5	6	6	6	6	6	21	1	20	15	35	4.4	N/A	N/A	N/A	N/A	N/A	N/A	N/A	N/A	N/A	N/A	N/A	N/A	N/A	N/A
R_es0VygelugggXgp	2	3	1	3	1	2	2	3	2	3	3	3	4	3	2	3	4	4	4	4	3	2	4	5	5	1	4	3	3	32	1	17	16	33	3.4	N/A	N/A	N/A	N/A	N/A	N/A	N/A	N/A	N/A	N/A	N/A	N/A	N/A	N/A
R_es0WOmnpw6YK7xX	2	2	2	2	2	2	2	2	3	2	2	2	2	2	4	4	4	4	4	4	5	5	4	5	4	4	5	5	4	27	1	12	15	27	4.33333	N/A	N/A	N/A	N/A	N/A	N/A	N/A	N/A	N/A	N/A	N/A	N/A	N/A	N/A
R_eUSbQ9rgOnuSkpT	2	0	0	0	0	1	0	0	0	0	0	0	0	0	2	2	2	2	2	1	1	1	1	1	1	1	1	1	1	24	1	1	0	1	1.33333	N/A	N/A	N/A	N/A	N/A	N/A	N/A	N/A	N/A	N/A	N/A	N/A	N/A	N/A
R_eVsvcadJYtt58A5	2	2	2	2	2	2	2	2	2	2	2	2	2	2	6	6	6	6	6	6	6	6	6	6	6	6	6	6	6	24	1	12	14	26	6	N/A	N/A	N/A	N/A	N/A	N/A	N/A	N/A	N/A	N/A	N/A	N/A	N/A	N/A
R_ewCnynFP60b1UMZ	2	2	2	3	3	3	3	2	3	2	3	2	2	2	1	1	2	4	1	1	4	3	3	4	5	4	5	4	1	35	1	16	16	32	2.86667	N/A	N/A	N/A	N/A	N/A	N/A	N/A	N/A	N/A	N/A	N/A	N/A	N/A	N/A
R_eX6L0dIrYLl3mlv	2	0	2	3	2	2	3	1	1	1	2	2	3	2	3	2	4	5	1	1	4	3	4	4	4	4	4	3	5	33	1	15	9	24	3.4	N/A	N/A	N/A	N/A	N/A	N/A	N/A	N/A	N/A	N/A	N/A	N/A	N/A	N/A
R_exkW2SH8xpP7hxb	2	1	0	4	3	4	4	4	1	3	4	2	4	4	5	4	2	3	2	3	2	1	1	2	6	3	5	3	1	20	1	24	14	38	2.86667	N/A	N/A	N/A	N/A	N/A	N/A	N/A	N/A	N/A	N/A	N/A	N/A	N/A	N/A
R_ezhLTVtDyUyPKFT	2	0	1	4	1	4	4	0	1	4	4	3	4	4	2	2	2	2	2	2	2	2	2	3	2	1	3	2	1	37	1	24	10	34	2	N/A	N/A	N/A	N/A	N/A	N/A	N/A	N/A	N/A	N/A	N/A	N/A	N/A	N/A
R_02jPtAH5EzIjNGJ	2	1	0	2	3	1	3	1	3	3	1	1	3	2	2	3	2	2	3	2	2	4	2	5	2	1	3	3	5	20	2	12	12	24	2.73333	N/A	N/A	N/A	N/A	N/A	N/A	N/A	N/A	N/A	N/A	N/A	N/A	N/A	N/A
R_06VguglzNOebG73	2	2	1	1	1	2	0	2	0	3	0	2	0	1	4	1	3	3	1	6	4	4	4	4	6	4	5	3	4	20	2	4	11	15	3.73333	N/A	N/A	N/A	N/A	N/A	N/A	N/A	N/A	N/A	N/A	N/A	N/A	N/A	N/A
R_08U1dLCuyrVX6yV	2	3	4	4	4	4	4	3	3	3	3	3	3	4	2	2	2	2	2	2	2	2	2	2	2	2	2	2	2	32	2	22	23	45	2	N/A	N/A	N/A	N/A	N/A	N/A	N/A	N/A	N/A	N/A	N/A	N/A	N/A	N/A
R_0APwAQCcDIGo7hb	2	0	1	4	2	4	3	3	2	2	3	3	3	4	3	2	1	2	2	2	2	2	2	2	3	1	4	2	1	22	2	21	13	34	2.06667	N/A	N/A	N/A	N/A	N/A	N/A	N/A	N/A	N/A	N/A	N/A	N/A	N/A	N/A
R_0BUXWkMeM0rmxN3	2	0	4	4	4	4	4	4	4	4	0	4	0	4	5	1	1	1	1	1	1	1	1	1	3	1	1	1	1	32	2	16	24	40	1.4	N/A	N/A	N/A	N/A	N/A	N/A	N/A	N/A	N/A	N/A	N/A	N/A	N/A	N/A
R_0CYKodBLVvNDXjD	2	1	3	1	2	1	1	2	2	1	1	2	1	1	3	4	3	2	3	5	3	3	3	3	4	3	2	3	2	23	2	6	13	19	3.06667	N/A	N/A	N/A	N/A	N/A	N/A	N/A	N/A	N/A	N/A	N/A	N/A	N/A	N/A
R_0kOda4O7jeUPwqN	2	0	0	4	2	4	0	0	0	0	3	3	4	4	1	1	1	1	1	1	1	1	1	1	1	1	1	1	1	23	2	19	5	24	1	N/A	N/A	N/A	N/A	N/A	N/A	N/A	N/A	N/A	N/A	N/A	N/A	N/A	N/A
R_0ND1zJjnLB2c4sJ	2	2	2	2	2	3	2	2	2	2	2	2	2	2	4	2	6	4	4	2	3	4	5	4	5	4	5	5	4	18	2	13	14	27	4.06667	N/A	N/A	N/A	N/A	N/A	N/A	N/A	N/A	N/A	N/A	N/A	N/A	N/A	N/A
R_0oj0PfUgYdbP8MJ	2	1	1	1	0	0	1	1	1	2	3	1	2	2	3	3	2	3	2	4	2	2	3	2	4	2	4	3	2	24	2	9	7	16	2.73333	N/A	N/A	N/A	N/A	N/A	N/A	N/A	N/A	N/A	N/A	N/A	N/A	N/A	N/A
R_0ujz6JVZIjJYg4t	2	3	3	3	1	3	3	2	2	2	3	3	4	3	2	2	2	4	4	6	3	3	3	2	2	1	2	2	1	21	2	19	16	35	2.6	N/A	N/A	N/A	N/A	N/A	N/A	N/A	N/A	N/A	N/A	N/A	N/A	N/A	N/A
R_0UQ0Vs9ldFxb7c9	2	0	2	1	0	3	0	2	1	2	0	4	0	1	1	2	2	2	1	3	1	1	1	2	6	1	4	1	1	23	2	5	11	16	1.93333	N/A	N/A	N/A	N/A	N/A	N/A	N/A	N/A	N/A	N/A	N/A	N/A	N/A	N/A
R_0xoz5DFuArFYdEN	2	0	0	0	0	4	4	0	0	4	4	4	4	4	1	6	6	6	1	1	6	6	6	6	6	1	6	6	6	26	2	20	8	28	4.66667	N/A	N/A	N/A	N/A	N/A	N/A	N/A	N/A	N/A	N/A	N/A	N/A	N/A	N/A
R_1BbYYWoQaJcIDLD	2	1	2	3	2	2	2	1	2	2	2	1	2	2	3	1	1	1	2	1	1	1	1	1	1	1	1	1	1	27	2	13	11	24	1.2	N/A	N/A	N/A	N/A	N/A	N/A	N/A	N/A	N/A	N/A	N/A	N/A	N/A	N/A
R_1EWivq3BKRj8h7v	2	4	0	0	0	2	0	0	0	4	2	4	0	3	1	5	4	1	6	6	6	1	5	5	6	1	1	6	6	19	2	7	12	19	4	N/A	N/A	N/A	N/A	N/A	N/A	N/A	N/A	N/A	N/A	N/A	N/A	N/A	N/A
R_1EWqlBPEycRcc17	2	3	1	2	3	3	2	1	2	2	1	1	2	3	3	4	3	4	2	3	3	2	3	3	3	2	5	4	2	24	2	13	13	26	3.06667	N/A	N/A	N/A	N/A	N/A	N/A	N/A	N/A	N/A	N/A	N/A	N/A	N/A	N/A
R_1FfIHq1vuxDA7gV	2	3	3	3	3	3	3	3	3	3	2	3	2	3	2	2	2	2	2	2	2	2	2	2	2	2	2	2	2	22	2	16	21	37	2	N/A	N/A	N/A	N/A	N/A	N/A	N/A	N/A	N/A	N/A	N/A	N/A	N/A	N/A
R_1LjE4sDMtXk9TI9	2	4	4	4	4	4	4	4	4	4	4	4	4	4	3	4	4	4	3	3	5	3	2	2	2	2	4	3	6	23	2	24	28	52	3.33333	N/A	N/A	N/A	N/A	N/A	N/A	N/A	N/A	N/A	N/A	N/A	N/A	N/A	N/A
R_1MjoMDI4caKCsmN	2	1	1	2	1	3	2	3	3	1	1	1	4	4	2	5	3	4	2	4	5	5	5	2	2	5	4	5	5	28	2	16	11	27	3.86667	N/A	N/A	N/A	N/A	N/A	N/A	N/A	N/A	N/A	N/A	N/A	N/A	N/A	N/A
R_1MNOxAVC10pwzJz	2	2	3	3	2	2	3	2	2	2	2	2	2	2	4	4	5	5	5	3	3	3	3	3	3	3	2	2	3	24	2	14	15	29	3.4	N/A	N/A	N/A	N/A	N/A	N/A	N/A	N/A	N/A	N/A	N/A	N/A	N/A	N/A
R_1QZPdW1px0yc3MV	2	0	0	0	1	0	1	0	1	1	1	0	1	0	2	3	2	2	2	2	2	3	2	2	2	2	3	2	2	24	2	3	3	6	2.2	N/A	N/A	N/A	N/A	N/A	N/A	N/A	N/A	N/A	N/A	N/A	N/A	N/A	N/A
R_1U3tbWzxk8CXzV3	2	2	3	3	3	3	3	3	3	3	3	3	3	3	3	1	1	1	1	1	1	1	1	1	1	1	5	1	1	34	2	18	20	38	1.4	N/A	N/A	N/A	N/A	N/A	N/A	N/A	N/A	N/A	N/A	N/A	N/A	N/A	N/A
R_24VDau4qtcZ8DmB	2	0	0	0	0	0	0	0	0	0	0	1	0	0	1	2	2	1	1	2	1	1	1	1	1	1	1	1	1	25	2	0	1	1	1.2	N/A	N/A	N/A	N/A	N/A	N/A	N/A	N/A	N/A	N/A	N/A	N/A	N/A	N/A
R_2bhNFxfV1H5NwnH	2	0	4	4	4	3	1	2	1	2	3	3	4	4	6	4	5	3	4	1	6	5	2	4	2	2	5	2	5	19	2	19	16	35	3.73333	N/A	N/A	N/A	N/A	N/A	N/A	N/A	N/A	N/A	N/A	N/A	N/A	N/A	N/A
R_2foAQL8m5PA6ARf	2	2	2	2	2	2	2	2	2	2	2	0	2	2	4	6	6	6	6	5	6	6	6	6	6	5	5	6	6	36	2	12	12	24	5.66667	N/A	N/A	N/A	N/A	N/A	N/A	N/A	N/A	N/A	N/A	N/A	N/A	N/A	N/A
R_2fwKyyKp7ESBi6N	2	0	1	1	0	1	2	2	1	1	1	2	2	2	3	2	2	4	3	3	3	3	3	2	3	1	5	2	2	30	2	9	7	16	2.73333	N/A	N/A	N/A	N/A	N/A	N/A	N/A	N/A	N/A	N/A	N/A	N/A	N/A	N/A
R_2hoVBr2hAGyq1Ex	2	0	1	3	0	0	0	0	0	4	3	3	3	1	3	4	4	6	2	6	2	2	2	4	4	1	6	1	3	19	2	10	8	18	3.33333	N/A	N/A	N/A	N/A	N/A	N/A	N/A	N/A	N/A	N/A	N/A	N/A	N/A	N/A
R_2mm84dEGameSoBv	2	2	2	3	3	2	4	2	2	3	2	2	2	3	3	4	4	5	4	4	5	4	5	3	4	3	5	4	3	35	2	16	16	32	4	N/A	N/A	N/A	N/A	N/A	N/A	N/A	N/A	N/A	N/A	N/A	N/A	N/A	N/A
R_2tn6jEY7zej2aHP	2	3	2	1	3	3	0	3	2	3	1	4	1	1	1	1	1	1	1	1	1	1	1	1	3	1	1	1	1	21	2	7	20	27	1.13333	N/A	N/A	N/A	N/A	N/A	N/A	N/A	N/A	N/A	N/A	N/A	N/A	N/A	N/A
R_2tr2a1KkTnC9I33	2	1	1	3	3	3	3	3	1	3	3	1	3	3	1	1	1	2	2	2	2	1	2	1	2	1	2	2	2	46	2	18	13	31	1.6	N/A	N/A	N/A	N/A	N/A	N/A	N/A	N/A	N/A	N/A	N/A	N/A	N/A	N/A
R_37SjR5i71WrnByt	2	0	4	4	2	4	4	2	0	4	4	4	4	4	2	1	1	5	1	4	5	1	2	3	4	2	3	1	1	29	2	24	16	40	2.4	N/A	N/A	N/A	N/A	N/A	N/A	N/A	N/A	N/A	N/A	N/A	N/A	N/A	N/A
R_3aqjkOxuO6iRS1n	2	4	3	2	2	2	3	4	2	2	1	2	3	4	2	6	3	4	5	3	3	2	2	1	2	3	4	5	5	26	2	15	19	34	3.33333	N/A	N/A	N/A	N/A	N/A	N/A	N/A	N/A	N/A	N/A	N/A	N/A	N/A	N/A
R_3aVLLvdQA8f1b5r	2	2	3	2	1	3	2	2	2	2	3	3	3	2	4	3	3	4	5	3	3	3	3	3	4	3	3	3	4	20	2	15	15	30	3.4	N/A	N/A	N/A	N/A	N/A	N/A	N/A	N/A	N/A	N/A	N/A	N/A	N/A	N/A
R_3awlKqZv2Xa5d8F	2	1	2	3	1	2	1	3	1	2	3	3	2	2	1	1	3	3	2	5	4	3	3	4	4	2	3	3	1	52	2	13	13	26	2.8	N/A	N/A	N/A	N/A	N/A	N/A	N/A	N/A	N/A	N/A	N/A	N/A	N/A	N/A
R_3C90GhalNuWBm6x	2	2	2	2	2	2	2	2	1	2	2	1	2	2	3	4	3	3	4	3	3	2	3	3	3	2	4	2	2	22	2	12	12	24	2.93333	N/A	N/A	N/A	N/A	N/A	N/A	N/A	N/A	N/A	N/A	N/A	N/A	N/A	N/A
R_3F5Ar44gWhv4OXz	2	2	1	3	2	1	1	2	1	0	1	1	1	2	3	5	4	3	3	1	4	3	2	3	5	4	2	2	4	20	2	9	9	18	3.2	N/A	N/A	N/A	N/A	N/A	N/A	N/A	N/A	N/A	N/A	N/A	N/A	N/A	N/A
R_3f8VXYpn6xWUUnP	2	0	2	1	1	0	0	2	1	2	0	0	1	0	1	1	3	1	2	1	5	2	4	6	5	4	3	3	1	24	2	2	8	10	2.8	N/A	N/A	N/A	N/A	N/A	N/A	N/A	N/A	N/A	N/A	N/A	N/A	N/A	N/A
R_3FbYh2MzmkcTNWd	2	0	0	0	0	0	1	0	0	0	0	0	0	0	2	3	2	3	2	3	3	3	2	2	3	3	2	3	2	28	2	1	0	1	2.53333	N/A	N/A	N/A	N/A	N/A	N/A	N/A	N/A	N/A	N/A	N/A	N/A	N/A	N/A
R_3Jo9YIvApi6WYAJ	2	0	1	2	1	2	2	2	2	3	2	2	3	2	1	1	2	2	2	1	1	1	4	2	5	1	1	2	2	23	2	13	11	24	1.86667	N/A	N/A	N/A	N/A	N/A	N/A	N/A	N/A	N/A	N/A	N/A	N/A	N/A	N/A
R_3n4NCy9U2AuCQZv	2	2	3	3	4	2	2	0	0	3	4	2	0	0	3	1	1	6	5	1	5	5	4	5	5	3	2	1	6	28	2	11	14	25	3.53333	N/A	N/A	N/A	N/A	N/A	N/A	N/A	N/A	N/A	N/A	N/A	N/A	N/A	N/A
R_3pAd40QxJW6FrP7	2	2	3	2	2	1	2	2	2	3	2	3	2	2	5	3	3	1	4	3	3	3	3	3	2	3	3	4	3	24	2	11	17	28	3.06667	N/A	N/A	N/A	N/A	N/A	N/A	N/A	N/A	N/A	N/A	N/A	N/A	N/A	N/A
R_3vLH58eAI9b8uHP	2	2	3	1	2	2	1	2	2	3	3	3	3	1	3	3	4	5	4	1	3	3	4	3	4	3	4	4	2	21	2	11	17	28	3.33333	N/A	N/A	N/A	N/A	N/A	N/A	N/A	N/A	N/A	N/A	N/A	N/A	N/A	N/A
R_3wmiEh19XMqKkDP	2	0	3	3	3	4	4	0	3	4	3	3	3	4	2	1	1	2	1	1	1	1	1	1	1	1	1	1	2	30	2	21	16	37	1.2	N/A	N/A	N/A	N/A	N/A	N/A	N/A	N/A	N/A	N/A	N/A	N/A	N/A	N/A
R_3yowKf84RNiZoDX	2	1	0	4	0	4	4	0	1	3	3	3	3	3	1	2	2	6	6	1	3	2	6	6	3	2	2	2	1	21	2	21	8	29	3	N/A	N/A	N/A	N/A	N/A	N/A	N/A	N/A	N/A	N/A	N/A	N/A	N/A	N/A
R_3ZQjjvLOOpcutQF	2	2	0	0	2	0	2	3	1	0	0	3	0	0	3	3	4	5	4	6	2	4	5	3	6	4	6	3	3	64	2	2	11	13	4.06667	N/A	N/A	N/A	N/A	N/A	N/A	N/A	N/A	N/A	N/A	N/A	N/A	N/A	N/A
R_40oiZjGGpkZKww5	2	3	2	2	2	2	2	2	3	2	3	3	3	3	2	3	1	4	5	5	4	4	5	5	4	3	2	1	1	24	2	15	17	32	3.26667	N/A	N/A	N/A	N/A	N/A	N/A	N/A	N/A	N/A	N/A	N/A	N/A	N/A	N/A
R_42z0GntpPq5M2ax	2	2	0	1	2	3	1	2	2	1	2	3	3	3	2	1	2	2	1	1	1	2	1	1	4	1	5	2	1	35	2	13	12	25	1.8	N/A	N/A	N/A	N/A	N/A	N/A	N/A	N/A	N/A	N/A	N/A	N/A	N/A	N/A
R_4NP23QzzTQdbMPj	2	2	1	3	2	1	2	2	1	3	1	3	1	2	1	2	3	1	1	1	2	1	1	1	2	1	1	1	1	29	2	10	14	24	1.33333	N/A	N/A	N/A	N/A	N/A	N/A	N/A	N/A	N/A	N/A	N/A	N/A	N/A	N/A
R_4Ore2l5ititEKBD	2	1	1	2	1	1	2	1	2	3	3	3	3	3	4	2	2	4	2	3	4	2	5	3	4	2	4	3	3	23	2	14	12	26	3.13333	N/A	N/A	N/A	N/A	N/A	N/A	N/A	N/A	N/A	N/A	N/A	N/A	N/A	N/A
R_4YGcu75U8umie4B	2	1	2	4	3	3	2	2	1	1	2	3	2	3	4	3	2	3	3	3	3	3	3	2	3	2	2	2	1	35	2	16	13	29	2.6	N/A	N/A	N/A	N/A	N/A	N/A	N/A	N/A	N/A	N/A	N/A	N/A	N/A	N/A
R_51JFc5y5CMVrvlr	2	2	1	1	3	2	2	1	2	3	3	2	2	2	4	4	3	3	4	3	5	4	3	3	3	4	3	2	3	18	2	12	14	26	3.4	N/A	N/A	N/A	N/A	N/A	N/A	N/A	N/A	N/A	N/A	N/A	N/A	N/A	N/A
R_5aNBpkytvL7qzIN	2	2	0	2	2	2	2	1	3	1	2	1	3	2	2	2	3	2	2	2	2	2	2	3	2	2	3	2	3	29	2	13	10	23	2.26667	N/A	N/A	N/A	N/A	N/A	N/A	N/A	N/A	N/A	N/A	N/A	N/A	N/A	N/A
R_5dKs1PrbTskB0r3	2	2	2	2	2	2	2	2	2	2	2	2	2	2	4	3	4	3	3	4	4	3	3	4	4	3	4	3	3	25	2	12	14	26	3.46667	N/A	N/A	N/A	N/A	N/A	N/A	N/A	N/A	N/A	N/A	N/A	N/A	N/A	N/A
R_5puazCfzaU3tJyJ	2	0	0	0	0	0	0	0	0	0	0	0	0	0	1	1	1	1	1	2	1	1	1	1	1	1	1	1	1	20	2	0	0	0	1.06667	N/A	N/A	N/A	N/A	N/A	N/A	N/A	N/A	N/A	N/A	N/A	N/A	N/A	N/A
R_5u9xXxRdD14Swhn	2	3	2	2	2	2	2	3	2	2	2	2	2	2	1	1	1	1	1	1	1	1	1	1	1	1	1	1	1	28	2	12	16	28	1	N/A	N/A	N/A	N/A	N/A	N/A	N/A	N/A	N/A	N/A	N/A	N/A	N/A	N/A
R_6l3F57j9Icd3XnL	2	1	3	2	3	3	4	0	1	1	3	2	4	3	6	5	1	2	6	4	2	1	5	1	6	1	5	2	1	20	2	19	11	30	3.2	N/A	N/A	N/A	N/A	N/A	N/A	N/A	N/A	N/A	N/A	N/A	N/A	N/A	N/A
R_6LMXN9vtAHuI9Uh	2	0	2	2	1	1	2	1	2	3	2	1	2	2	3	2	2	2	3	2	2	2	2	3	4	1	2	2	1	18	2	11	10	21	2.2	N/A	N/A	N/A	N/A	N/A	N/A	N/A	N/A	N/A	N/A	N/A	N/A	N/A	N/A
R_6r2Kdw4p9T5xjAV	2	2	1	1	3	3	2	0	3	1	2	3	3	3	4	2	1	1	2	5	4	5	3	4	5	2	5	3	3	22	2	14	13	27	3.26667	N/A	N/A	N/A	N/A	N/A	N/A	N/A	N/A	N/A	N/A	N/A	N/A	N/A	N/A
R_6SeW141zpSclict	2	3	3	3	3	4	3	4	3	3	4	3	3	4	5	5	5	5	5	5	4	4	4	4	4	4	2	2	2	29	2	21	22	43	4	N/A	N/A	N/A	N/A	N/A	N/A	N/A	N/A	N/A	N/A	N/A	N/A	N/A	N/A
R_6WipJXhryh5KKNf	2	0	1	3	4	2	2	0	0	4	0	4	4	4	2	1	6	6	3	4	6	6	3	5	6	1	6	4	1	23	2	15	13	28	4	N/A	N/A	N/A	N/A	N/A	N/A	N/A	N/A	N/A	N/A	N/A	N/A	N/A	N/A
R_6zfyqVUiCSEs8ol	2	0	0	0	0	0	0	0	0	0	0	0	0	0	1	1	1	2	3	3	1	2	4	5	2	1	2	1	1	59	2	0	0	0	2	N/A	N/A	N/A	N/A	N/A	N/A	N/A	N/A	N/A	N/A	N/A	N/A	N/A	N/A
R_71kcrp2sRC9kHKB	2	4	3	3	3	4	3	3	4	3	4	3	4	3	3	4	3	4	3	4	3	3	4	4	4	4	2	3	3	22	2	21	23	44	3.4	N/A	N/A	N/A	N/A	N/A	N/A	N/A	N/A	N/A	N/A	N/A	N/A	N/A	N/A
R_73rKzxKnUKpAaNL	2	2	1	1	2	2	2	2	1	0	2	1	1	3	6	5	5	6	3	6	5	5	5	4	5	5	5	5	6	28	2	11	9	20	5.06667	N/A	N/A	N/A	N/A	N/A	N/A	N/A	N/A	N/A	N/A	N/A	N/A	N/A	N/A
R_79usa9n3KwSzwj3	2	3	2	3	3	3	3	2	1	3	3	4	3	3	2	1	2	3	3	2	4	2	3	3	5	2	4	3	4	22	2	18	18	36	2.86667	N/A	N/A	N/A	N/A	N/A	N/A	N/A	N/A	N/A	N/A	N/A	N/A	N/A	N/A
R_7PAlLIv73msueAB	2	2	4	2	2	0	2	2	1	2	2	4	2	0	3	4	3	5	3	6	3	1	1	4	2	3	4	2	6	21	2	8	17	25	3.33333	N/A	N/A	N/A	N/A	N/A	N/A	N/A	N/A	N/A	N/A	N/A	N/A	N/A	N/A
R_7R051Ho4gjnZWhT	2	0	2	2	2	1	2	3	1	3	3	3	3	1	2	1	1	1	1	4	2	2	1	2	1	1	2	1	1	23	2	12	14	26	1.53333	N/A	N/A	N/A	N/A	N/A	N/A	N/A	N/A	N/A	N/A	N/A	N/A	N/A	N/A
R_7UmpKsWjCDsADgF	2	0	0	0	0	0	0	0	0	0	0	0	0	0	1	1	1	1	1	1	1	1	1	1	1	1	1	1	1	23	2	0	0	0	1	N/A	N/A	N/A	N/A	N/A	N/A	N/A	N/A	N/A	N/A	N/A	N/A	N/A	N/A
R_7UnG3QSpsbOo87j	2	1	3	3	2	1	1	2	2	3	2	2	3	2	2	1	1	4	2	2	2	3	3	2	1	1	1	2	1	40	2	12	15	27	1.86667	N/A	N/A	N/A	N/A	N/A	N/A	N/A	N/A	N/A	N/A	N/A	N/A	N/A	N/A
R_7V7euzaKwWX9393	2	1	2	2	1	1	3	1	1	1	2	2	3	3	2	2	2	3	3	4	2	2	3	3	4	3	2	2	3	21	2	14	9	23	2.66667	N/A	N/A	N/A	N/A	N/A	N/A	N/A	N/A	N/A	N/A	N/A	N/A	N/A	N/A
R_7VTzLaLkCMkgWdn	2	1	1	1	1	1	1	1	1	1	1	1	1	1	1	1	1	1	1	1	1	1	1	1	1	1	1	1	1	21	2	6	7	13	1	N/A	N/A	N/A	N/A	N/A	N/A	N/A	N/A	N/A	N/A	N/A	N/A	N/A	N/A
R_8Bb9lcb6Lh7p4JD	2	0	1	0	0	0	1	0	1	0	0	2	0	0	1	1	4	5	2	1	6	6	2	1	1	1	3	1	1	25	2	1	4	5	2.4	N/A	N/A	N/A	N/A	N/A	N/A	N/A	N/A	N/A	N/A	N/A	N/A	N/A	N/A
R_8D12t64mH9rwFil	2	3	2	2	2	2	4	4	2	3	3	3	3	2	4	3	5	4	4	4	5	3	3	4	4	4	4	3	3	24	2	16	19	35	3.8	N/A	N/A	N/A	N/A	N/A	N/A	N/A	N/A	N/A	N/A	N/A	N/A	N/A	N/A
R_8doUofVFfOF4qHz	2	3	4	2	2	3	3	1	3	2	3	4	2	3	3	2	3	3	4	4	3	4	5	2	3	4	5	2	2	34	2	16	19	35	3.26667	N/A	N/A	N/A	N/A	N/A	N/A	N/A	N/A	N/A	N/A	N/A	N/A	N/A	N/A
R_8euAzqm7yHlmfVr	2	2	3	2	2	2	2	3	2	2	1	1	2	2	4	3	3	4	4	4	4	3	3	3	4	4	3	1	5	23	2	11	15	26	3.46667	N/A	N/A	N/A	N/A	N/A	N/A	N/A	N/A	N/A	N/A	N/A	N/A	N/A	N/A
R_8uGwOhqrmXvJDUh	2	2	2	2	2	2	2	2	2	2	2	2	2	2	1	1	1	1	1	1	1	1	1	1	1	1	1	1	1	19	2	12	14	26	1	N/A	N/A	N/A	N/A	N/A	N/A	N/A	N/A	N/A	N/A	N/A	N/A	N/A	N/A
R_9HqF47LFOKavxgp	2	2	2	3	2	3	3	3	2	2	3	2	3	4	2	1	1	2	3	3	2	1	3	2	1	1	4	1	1	49	2	19	15	34	1.86667	N/A	N/A	N/A	N/A	N/A	N/A	N/A	N/A	N/A	N/A	N/A	N/A	N/A	N/A
R_9L8AMHDfwerTTjT	2	1	0	0	2	0	0	0	2	1	1	3	1	0	2	3	1	3	3	4	2	2	2	1	2	1	3	2	2	35	2	2	9	11	2.2	N/A	N/A	N/A	N/A	N/A	N/A	N/A	N/A	N/A	N/A	N/A	N/A	N/A	N/A
R_9n1Xb3thB4KMkHb	2	0	1	4	3	3	4	3	1	4	3	3	3	3	4	2	4	4	6	5	5	5	5	6	4	6	5	5	4	20	2	20	15	35	4.66667	N/A	N/A	N/A	N/A	N/A	N/A	N/A	N/A	N/A	N/A	N/A	N/A	N/A	N/A
R_9NSnT9nPzxOkWod	2	1	2	1	1	2	1	1	2	1	1	1	1	1	6	6	6	6	6	6	6	6	6	6	6	6	6	6	6	24	2	7	9	16	6	N/A	N/A	N/A	N/A	N/A	N/A	N/A	N/A	N/A	N/A	N/A	N/A	N/A	N/A
R_9t7BiGwjEyoMsYJ	2	1	2	2	2	1	2	3	2	2	2	3	2	2	4	5	4	5	5	4	4	4	4	4	4	4	4	5	4	25	2	11	15	26	4.26667	N/A	N/A	N/A	N/A	N/A	N/A	N/A	N/A	N/A	N/A	N/A	N/A	N/A	N/A
R_9todOi62SsLLx9X	2	0	0	0	0	0	0	0	0	4	0	0	0	0	1	1	1	1	1	2	1	1	1	1	1	1	1	1	1	31	2	0	4	4	1.06667	N/A	N/A	N/A	N/A	N/A	N/A	N/A	N/A	N/A	N/A	N/A	N/A	N/A	N/A
R_9Y1ppKdWHFxMJTL	2	3	1	2	4	2	1	3	3	1	1	2	1	2	5	4	5	5	5	5	5	5	3	3	5	5	5	4	4	22	2	9	17	26	4.53333	N/A	N/A	N/A	N/A	N/A	N/A	N/A	N/A	N/A	N/A	N/A	N/A	N/A	N/A
R_9YU859rYEm5BdMF	2	0	0	0	0	1	1	1	0	3	2	4	3	4	2	1	1	1	1	1	2	2	2	1	2	1	1	2	1	41	2	11	8	19	1.4	N/A	N/A	N/A	N/A	N/A	N/A	N/A	N/A	N/A	N/A	N/A	N/A	N/A	N/A
R_a2AEvbhFGhKeALz	2	2	1	3	3	3	3	4	1	4	3	3	3	3	1	3	3	2	2	1	2	2	3	3	4	4	4	4	1	62	2	18	18	36	2.6	N/A	N/A	N/A	N/A	N/A	N/A	N/A	N/A	N/A	N/A	N/A	N/A	N/A	N/A
R_a5HEKpDlIl1yvoV	2	0	2	1	0	1	3	1	1	0	3	2	1	1	1	1	1	3	2	4	3	2	4	2	3	1	2	2	1	22	2	10	6	16	2.13333	N/A	N/A	N/A	N/A	N/A	N/A	N/A	N/A	N/A	N/A	N/A	N/A	N/A	N/A
R_a93GxRkTfzkIM3H	2	2	2	3	2	2	2	2	2	2	2	2	2	2	6	2	6	5	6	5	5	5	5	5	6	5	6	6	6	20	2	13	14	27	5.26667	N/A	N/A	N/A	N/A	N/A	N/A	N/A	N/A	N/A	N/A	N/A	N/A	N/A	N/A
R_a95fdB2N6dzJQuF	2	3	4	3	2	3	4	3	2	3	4	3	2	3	5	6	6	6	5	6	6	5	6	5	6	5	4	6	6	29	2	19	20	39	5.53333	N/A	N/A	N/A	N/A	N/A	N/A	N/A	N/A	N/A	N/A	N/A	N/A	N/A	N/A
R_aa3ZF5LkDry6dbT	2	1	2	3	2	3	3	3	2	3	3	2	2	3	2	2	2	4	3	4	3	3	3	3	4	3	4	3	3	30	2	17	15	32	3.06667	N/A	N/A	N/A	N/A	N/A	N/A	N/A	N/A	N/A	N/A	N/A	N/A	N/A	N/A
R_af4fl7FvTsoLHZH	2	3	1	4	1	4	4	3	3	4	3	3	4	3	1	1	6	1	2	5	4	3	4	1	1	4	2	4	3	22	2	22	18	40	2.8	N/A	N/A	N/A	N/A	N/A	N/A	N/A	N/A	N/A	N/A	N/A	N/A	N/A	N/A
R_ag8tO2RuYO10OEt	2	0	4	4	4	4	4	0	4	4	4	4	4	4	6	6	6	6	6	6	6	3	6	6	6	6	3	6	6	24	2	24	20	44	5.6	N/A	N/A	N/A	N/A	N/A	N/A	N/A	N/A	N/A	N/A	N/A	N/A	N/A	N/A
R_aVlRyohPduGd3Wl	2	3	4	2	1	2	4	2	3	1	4	1	3	2	4	6	5	2	4	5	5	3	4	4	4	5	5	4	4	20	2	17	15	32	4.26667	N/A	N/A	N/A	N/A	N/A	N/A	N/A	N/A	N/A	N/A	N/A	N/A	N/A	N/A
R_aWSgoOekq0OhsbP	2	0	0	1	1	2	1	1	0	0	1	1	1	0	2	1	1	1	1	1	2	2	1	3	4	6	3	1	3	46	2	6	3	9	2.13333	N/A	N/A	N/A	N/A	N/A	N/A	N/A	N/A	N/A	N/A	N/A	N/A	N/A	N/A
R_b14sm0winN00M05	2	0	3	4	0	3	3	2	1	2	3	2	3	3	3	3	4	3	4	3	2	2	2	4	2	1	2	1	1	41	2	19	10	29	2.46667	N/A	N/A	N/A	N/A	N/A	N/A	N/A	N/A	N/A	N/A	N/A	N/A	N/A	N/A
R_b9hIz9Ou4zRfzyB	2	0	1	2	1	0	1	2	1	0	1	2	1	1	4	5	6	5	4	4	5	6	5	5	6	4	5	5	5	21	2	6	7	13	4.93333	N/A	N/A	N/A	N/A	N/A	N/A	N/A	N/A	N/A	N/A	N/A	N/A	N/A	N/A
R_bC1sfCuyJCPev6R	2	2	3	2	2	1	2	2	3	2	1	2	3	3	3	2	3	4	3	2	3	3	2	4	2	3	2	2	2	22	2	12	16	28	2.66667	N/A	N/A	N/A	N/A	N/A	N/A	N/A	N/A	N/A	N/A	N/A	N/A	N/A	N/A
R_bdVYcy32FwaguPP	2	2	3	2	3	1	2	3	4	2	1	3	2	2	3	2	2	4	3	5	3	3	4	5	3	3	4	3	2	29	2	10	20	30	3.26667	N/A	N/A	N/A	N/A	N/A	N/A	N/A	N/A	N/A	N/A	N/A	N/A	N/A	N/A
R_bPEW0n9ghnmqGUZ	2	0	0	0	0	0	0	0	4	0	0	0	0	0	1	2	3	3	1	3	4	4	4	4	4	1	6	4	1	49	2	0	4	4	3	N/A	N/A	N/A	N/A	N/A	N/A	N/A	N/A	N/A	N/A	N/A	N/A	N/A	N/A
R_bpyzDfCYcbO3an3	2	2	3	2	3	2	2	2	2	3	2	2	2	2	3	3	2	3	3	2	1	5	3	3	3	3	3	3	1	29	2	12	17	29	2.73333	N/A	N/A	N/A	N/A	N/A	N/A	N/A	N/A	N/A	N/A	N/A	N/A	N/A	N/A
R_bQahE8zBeNSRE0J	2	0	1	3	2	1	1	0	1	1	1	2	2	1	4	2	3	2	1	4	3	3	2	4	2	4	2	4	3	20	2	9	7	16	2.86667	N/A	N/A	N/A	N/A	N/A	N/A	N/A	N/A	N/A	N/A	N/A	N/A	N/A	N/A
R_bQkisgzK1QAxadv	2	0	2	2	0	1	1	2	3	4	1	4	2	2	1	1	1	1	1	4	1	1	2	3	5	1	1	1	1	23	2	9	15	24	1.66667	N/A	N/A	N/A	N/A	N/A	N/A	N/A	N/A	N/A	N/A	N/A	N/A	N/A	N/A
R_bQpJtw2m7rS6IO9	2	2	1	3	2	1	2	3	1	2	2	1	1	3	4	5	3	2	4	5	4	3	3	5	3	6	3	3	3	34	2	12	12	24	3.73333	N/A	N/A	N/A	N/A	N/A	N/A	N/A	N/A	N/A	N/A	N/A	N/A	N/A	N/A
R_cFTjFr9U0aKgNuZ	2	2	4	1	0	1	1	0	4	3	0	1	0	1	1	1	2	2	5	4	4	2	5	5	5	3	2	4	3	26	2	4	14	18	3.2	N/A	N/A	N/A	N/A	N/A	N/A	N/A	N/A	N/A	N/A	N/A	N/A	N/A	N/A
R_cI2x4OPbgkTLclD	2	0	2	3	0	2	1	1	0	2	1	1	0	2	2	4	5	5	2	1	4	3	5	3	5	4	6	5	2	21	2	9	6	15	3.73333	N/A	N/A	N/A	N/A	N/A	N/A	N/A	N/A	N/A	N/A	N/A	N/A	N/A	N/A
R_cI9hozkhAj3RwSF	2	2	2	2	2	1	2	3	2	2	3	2	2	1	3	3	3	3	3	3	3	3	3	3	4	4	3	4	3	27	2	11	15	26	3.2	N/A	N/A	N/A	N/A	N/A	N/A	N/A	N/A	N/A	N/A	N/A	N/A	N/A	N/A
R_cNOhAvb80pqstCt	2	2	2	1	2	2	1	2	3	3	2	2	3	3	3	2	2	5	3	5	5	5	4	4	5	2	4	5	4	23	2	12	16	28	3.86667	N/A	N/A	N/A	N/A	N/A	N/A	N/A	N/A	N/A	N/A	N/A	N/A	N/A	N/A
R_cSYXu9VAxI3bEG1	2	0	1	2	3	4	1	2	3	4	2	3	4	3	5	3	2	4	4	5	3	1	2	3	4	5	6	1	2	22	2	16	16	32	3.33333	N/A	N/A	N/A	N/A	N/A	N/A	N/A	N/A	N/A	N/A	N/A	N/A	N/A	N/A
R_cT8cEUNv5lSi0qF	2	3	2	2	3	2	2	3	2	3	3	2	2	3	6	6	5	5	5	5	6	5	4	4	5	6	5	6	6	28	2	14	18	32	5.26667	N/A	N/A	N/A	N/A	N/A	N/A	N/A	N/A	N/A	N/A	N/A	N/A	N/A	N/A
R_ctGirgMle2cEKPj	2	3	2	2	2	3	2	2	2	3	2	2	2	2	5	5	5	5	5	6	5	5	5	5	5	5	5	5	5	34	2	13	16	29	5.06667	N/A	N/A	N/A	N/A	N/A	N/A	N/A	N/A	N/A	N/A	N/A	N/A	N/A	N/A
R_cusMDik2EnZcudT	2	3	2	3	3	3	3	3	3	3	2	3	3	2	4	2	3	4	4	4	4	4	4	4	4	3	4	4	4	24	2	16	20	36	3.73333	N/A	N/A	N/A	N/A	N/A	N/A	N/A	N/A	N/A	N/A	N/A	N/A	N/A	N/A
R_cv8C0Jsrz69dRg9	2	2	2	4	2	4	4	4	0	4	4	4	4	4	1	3	1	1	4	1	1	1	1	4	3	1	6	1	1	23	2	24	18	42	2	N/A	N/A	N/A	N/A	N/A	N/A	N/A	N/A	N/A	N/A	N/A	N/A	N/A	N/A
R_cVh0SRPa8wxismx	2	0	1	1	2	3	3	1	3	1	3	3	3	3	3	1	1	1	1	1	1	3	1	1	5	1	6	2	1	22	2	16	11	27	1.93333	N/A	N/A	N/A	N/A	N/A	N/A	N/A	N/A	N/A	N/A	N/A	N/A	N/A	N/A
R_cwqhDmYfigc9cjz	2	2	3	2	1	2	3	4	1	2	1	0	1	3	6	5	4	3	3	3	4	4	5	4	5	4	3	2	3	20	2	12	13	25	3.86667	N/A	N/A	N/A	N/A	N/A	N/A	N/A	N/A	N/A	N/A	N/A	N/A	N/A	N/A
R_cXQLRkmL9ZUf4pv	2	0	2	3	3	3	3	3	3	3	3	3	3	3	3	3	2	4	4	2	2	2	2	2	2	2	5	2	2	23	2	18	17	35	2.6	N/A	N/A	N/A	N/A	N/A	N/A	N/A	N/A	N/A	N/A	N/A	N/A	N/A	N/A
R_dhz8pXG9sFm6q1L	2	1	3	1	2	0	1	2	1	3	2	1	1	2	2	3	3	4	3	5	2	2	2	1	3	1	3	2	1	73	2	7	13	20	2.46667	N/A	N/A	N/A	N/A	N/A	N/A	N/A	N/A	N/A	N/A	N/A	N/A	N/A	N/A
R_e5qkEcpufWFIli5	2	1	1	3	2	1	2	2	0	2	1	1	2	2	4	3	3	5	2	2	4	2	4	2	5	3	5	4	2	19	2	11	9	20	3.33333	N/A	N/A	N/A	N/A	N/A	N/A	N/A	N/A	N/A	N/A	N/A	N/A	N/A	N/A
R_eaFurz4MxPoR3vv	2	3	3	4	4	3	2	3	4	4	3	4	3	4	2	3	2	1	4	2	3	3	1	2	5	3	2	2	1	30	2	19	25	44	2.4	N/A	N/A	N/A	N/A	N/A	N/A	N/A	N/A	N/A	N/A	N/A	N/A	N/A	N/A
R_eb4CBWHR7oFtWPX	2	3	2	1	2	2	2	1	3	2	3	1	3	2	4	3	4	3	4	4	3	2	4	5	2	1	4	4	1	21	2	13	14	27	3.2	N/A	N/A	N/A	N/A	N/A	N/A	N/A	N/A	N/A	N/A	N/A	N/A	N/A	N/A
R_ebbL2FUKycuFmuN	2	0	2	2	1	1	0	1	2	2	1	2	0	0	1	1	2	2	2	2	2	2	2	2	3	3	3	2	1	34	2	4	10	14	2	N/A	N/A	N/A	N/A	N/A	N/A	N/A	N/A	N/A	N/A	N/A	N/A	N/A	N/A
R_eEFU68lkesreXtP	2	1	2	2	3	2	2	1	1	1	3	1	2	1	3	5	4	3	3	4	4	3	1	6	4	6	6	6	6	26	2	12	10	22	4.26667	N/A	N/A	N/A	N/A	N/A	N/A	N/A	N/A	N/A	N/A	N/A	N/A	N/A	N/A
R_eFNXCHr62xchdHL	2	2	2	2	3	2	2	2	2	3	2	2	2	2	3	3	3	3	4	5	4	4	4	3	4	3	4	3	3	19	2	12	16	28	3.53333	N/A	N/A	N/A	N/A	N/A	N/A	N/A	N/A	N/A	N/A	N/A	N/A	N/A	N/A
R_efynEaMOGLaDnFj	2	4	2	2	2	2	2	2	2	4	2	2	2	2	6	6	6	6	6	6	6	5	5	4	4	4	4	5	5	33	2	12	18	30	5.2	N/A	N/A	N/A	N/A	N/A	N/A	N/A	N/A	N/A	N/A	N/A	N/A	N/A	N/A
R_emS9NU0hGlAAH53	2	3	2	3	3	4	4	3	3	2	3	3	3	4	6	5	5	5	5	5	6	6	6	5	5	5	6	6	5	33	2	21	19	40	5.4	N/A	N/A	N/A	N/A	N/A	N/A	N/A	N/A	N/A	N/A	N/A	N/A	N/A	N/A
R_eWB1sJ8eHWtfygB	2	3	4	2	3	3	3	2	4	3	2	3	4	4	2	3	4	4	5	6	3	2	4	4	3	3	5	4	3	28	2	18	22	40	3.66667	N/A	N/A	N/A	N/A	N/A	N/A	N/A	N/A	N/A	N/A	N/A	N/A	N/A	N/A
R_eY7y5C62485otdX	2	3	2	2	3	3	2	2	4	2	3	3	2	3	3	4	3	4	3	4	5	4	3	2	3	4	3	2	4	34	2	15	19	34	3.4	N/A	N/A	N/A	N/A	N/A	N/A	N/A	N/A	N/A	N/A	N/A	N/A	N/A	N/A
[truncated: 17 more columns]

## Sheet: Data Legend
ID	Description	Response Options
Group	Type of Participant	1 = ASMR, 2 = Control
TMS_1	I experience myself as separate from my changing thoughts and feelings.	0 = Not At All, 2 = A Little, 3 = Moderately, 4 = Quite A Bit, 5 = Very Much
TMS_2	I am more concerned with being open to my experiences than controlling or changing them.	0 = Not At All, 2 = A Little, 3 = Moderately, 4 = Quite A Bit, 5 = Very Much
TMS_3	I am curious about what I might learn about myself by taking notice of how I react to certain thoughts, feelings or sensations.	0 = Not At All, 2 = A Little, 3 = Moderately, 4 = Quite A Bit, 5 = Very Much
TMS_4	I experience my thoughts more as events in my mind than as a necessarily accurate reflections of the way things 'really' are.	0 = Not At All, 2 = A Little, 3 = Moderately, 4 = Quite A Bit, 5 = Very Much
TMS_5	I am curious to see what my mind is up to from moment to moment.	0 = Not At All, 2 = A Little, 3 = Moderately, 4 = Quite A Bit, 5 = Very Much
TMS_6	I am curious about each of the thoughts and feelings that I am having.	0 = Not At All, 2 = A Little, 3 = Moderately, 4 = Quite A Bit, 5 = Very Much
TMS_7	I am receptive to observing unpleasant thoughts and feelings without interfering with them.	0 = Not At All, 2 = A Little, 3 = Moderately, 4 = Quite A Bit, 5 = Very Much
TMS_8	I am more invested in just watching my experiences as they arise, than in figuring out what they could mean.	0 = Not At All, 2 = A Little, 3 = Moderately, 4 = Quite A Bit, 5 = Very Much
TMS_9	I approach each experience by trying to accept it, no matter if it was pleasant or unpleasant.	0 = Not At All, 2 = A Little, 3 = Moderately, 4 = Quite A Bit, 5 = Very Much
TMS_10	I remain curious about the nature of each experience as it arises.	0 = Not At All, 2 = A Little, 3 = Moderately, 4 = Quite A Bit, 5 = Very Much
TMS_11	I am aware of my thoughts and feelings without overidentifying with them.	0 = Not At All, 2 = A Little, 3 = Moderately, 4 = Quite A Bit, 5 = Very Much
TMS_12	I am curious about my reactions to things.	0 = Not At All, 2 = A Little, 3 = Moderately, 4 = Quite A Bit, 5 = Very Much
TMS_13	I am curious about what I might learn about myself by just taking notice of what my attention gets drawn to.	0 = Not At All, 2 = A Little, 3 = Moderately, 4 = Quite A Bit, 5 = Very Much
M_1	I could be experiencing some emotion and not be conscious of it until some time later.	1 = Disagree Strongly, 2 = Disagree a Little, 3 = Neither Agree nor Disagree, 4 = Agree a Little, 5 = Agree Strongly
M_2	I break or spill things because of carelessness, not paying attention, or thinking of something else.	1 = Disagree Strongly, 2 = Disagree a Little, 3 = Neither Agree nor Disagree, 4 = Agree a Little, 5 = Agree Strongly
M_3	I find it difficult to stay focused on what's happening in the present.	1 = Disagree Strongly, 2 = Disagree a Little, 3 = Neither Agree nor Disagree, 4 = Agree a Little, 5 = Agree Strongly
M_4	I tend to walk quickly to get where I am going without paying attention to what I experience along the way.	1 = Disagree Strongly, 2 = Disagree a Little, 3 = Neither Agree nor Disagree, 4 = Agree a Little, 5 = Agree Strongly
M_5	I tend not to notice feelings of physical tension or discomfort until they really grab my attention.	1 = Disagree Strongly, 2 = Disagree a Little, 3 = Neither Agree nor Disagree, 4 = Agree a Little, 5 = Agree Strongly
M_6	I forget a person's name as soon as I've been told it for the first time.	1 = Disagree Strongly, 2 = Disagree a Little, 3 = Neither Agree nor Disagree, 4 = Agree a Little, 5 = Agree Strongly
M_7	It seems I am "running on automatic," without much awareness of what I'm doing.	1 = Disagree Strongly, 2 = Disagree a Little, 3 = Neither Agree nor Disagree, 4 = Agree a Little, 5 = Agree Strongly
M_8	I rush through activities without being really attentive to them.	1 = Disagree Strongly, 2 = Disagree a Little, 3 = Neither Agree nor Disagree, 4 = Agree a Little, 5 = Agree Strongly
M_9	I get so focused on the goal I want to achieve that I lose touch with what I'm doing right now to get there.	1 = Disagree Strongly, 2 = Disagree a Little, 3 = Neither Agree nor Disagree, 4 = Agree a Little, 5 = Agree Strongly
M_10	I do jobs or tasks automatically, without being aware of what I'm doing.	1 = Disagree Strongly, 2 = Disagree a Little, 3 = Neither Agree nor Disagree, 4 = Agree a Little, 5 = Agree Strongly
M_11	I find myself listening to someone with one ear, doing something else at the same time.	1 = Disagree Strongly, 2 = Disagree a Little, 3 = Neither Agree nor Disagree, 4 = Agree a Little, 5 = Agree Strongly
M_12	I drive places on 'automatic pilot' and then wonder why I went there.	1 = Disagree Strongly, 2 = Disagree a Little, 3 = Neither Agree nor Disagree, 4 = Agree a Little, 5 = Agree Strongly
M_13	I find myself preoccupied with the future or the past.	1 = Disagree Strongly, 2 = Disagree a Little, 3 = Neither Agree nor Disagree, 4 = Agree a Little, 5 = Agree Strongly
M_14	I find myself doing things without paying attention.	1 = Disagree Strongly, 2 = Disagree a Little, 3 = Neither Agree nor Disagree, 4 = Agree a Little, 5 = Agree Strongly
M_15	I snack without being aware that I'm eating.	1 = Disagree Strongly, 2 = Disagree a Little, 3 = Neither Agree nor Disagree, 4 = Agree a Little, 5 = Agree Strongly
Age	Age, in years
Gend	Gender	1 = Female, 2 = Male
Tcur	Score on TMS Curiosity Scale
tdec	Score on TMS Decentering Scale
Ttotal	Total score on the Toronto Mindfulness Scale
MAASmean	Mean score on the Mindful Attention and Awareness Scale
Whisper	Whispering	0 (No Tingles), 1, 2, 3 (Moderately Intense), 4, 5, 6 (Most Intense), 7 (Unknown)
S_2__I	Tapping sounds	0 (No Tingles), 1, 2, 3 (Moderately Intense), 4, 5, 6 (Most Intense), 7 (Unknown)
S_3__I	Scratching sounds	0 (No Tingles), 1, 2, 3 (Moderately Intense), 4, 5, 6 (Most Intense), 7 (Unknown)
S_4__I	Chewing sounds	0 (No Tingles), 1, 2, 3 (Moderately Intense), 4, 5, 6 (Most Intense), 7 (Unknown)
S_5__I	Haircut simulation	0 (No Tingles), 1, 2, 3 (Moderately Intense), 4, 5, 6 (Most Intense), 7 (Unknown)
S_6__I	Dentist simulation	0 (No Tingles), 1, 2, 3 (Moderately Intense), 4, 5, 6 (Most Intense), 7 (Unknown)
S_8__I	Watching others open a package	0 (No Tingles), 1, 2, 3 (Moderately Intense), 4, 5, 6 (Most Intense), 7 (Unknown)
S_10__I	Watching others apply makeup and/or nail polish to another person	0 (No Tingles), 1, 2, 3 (Moderately Intense), 4, 5, 6 (Most Intense), 7 (Unknown)
S_11__I	Watching others apply makeup and/or nail polish to themselves	0 (No Tingles), 1, 2, 3 (Moderately Intense), 4, 5, 6 (Most Intense), 7 (Unknown)
S_12__I	Watching someone touch another person's hair	0 (No Tingles), 1, 2, 3 (Moderately Intense), 4, 5, 6 (Most Intense), 7 (Unknown)
S_13__I	Watching someone touch their own hair	0 (No Tingles), 1, 2, 3 (Moderately Intense), 4, 5, 6 (Most Intense), 7 (Unknown)
S_14__I	Watching others draw	0 (No Tingles), 1, 2, 3 (Moderately Intense), 4, 5, 6 (Most Intense), 7 (Unknown)
S_15__I	Watching others paint	0 (No Tingles), 1, 2, 3 (Moderately Intense), 4, 5, 6 (Most Intense), 7 (Unknown)
S_16__I	Watching others cook	0 (No Tingles), 1, 2, 3 (Moderately Intense), 4, 5, 6 (Most Intense), 7 (Unknown)
stim1	Score on Watching factor
stim2	Score on Touching factor
stim3	Score on Repetitive Sounds factor
stim4	Score on Simulations factor
stim5	Score on Mouth Sounds factor
intens	Mean intensity score across 14 ASMR stimuli
Frisson	Have you ever experienced “chills” from beautiful music?	1 = Yes, 2 = No, 3 = Cannot Recall
Relax	How often do you use ASMR videos or audio files to help you relax (but not sleep)?	0 = Never, 1 = Less than Once a Month, 2 = Once a Month, 3 = 2-3 Times a Month, 4 = Once a week, 5 = 2-3 Times a Week, 6 =Daily
Pleasure	On average, how pleasurable is an ASMR experience?	-2 = Quite Uncomfortable, -1 = Mildly Uncomfortable, 0 = Neutral, 1 = Mildly Pleasurable, 2 = Quite Pleasurable
Toward	Are your ASMR experiences more intense when the stimulation is directed toward you?	0 = No 1 = Yes 2 = Unsure
Away	Is your ASMR experience more intense when you observe someone performing an action to/for themselves?	0 = No 1 = Yes 2 = Unsure
Sleep	How often do you use ASMR videos or audio files to help you go to sleep?	0 = Never 1 = Less than once a month 2 = Once a Month 3 = 2 - 3 Times a month 4 = Once a week 5 = 2 -3 times a week 6 = daily
Relax	How often do you use ASMR videos or audio files to help you relax (but not sleep)?	0 = Never 1 = Less than once a month 2 = Once a Month 3 = 2 - 3 Times a month 4 = Once a week 5 = 2 -3 times a week 6 = daily
DiffChills	Does the ASMR feeling differ from getting chills from beautiful music?	1 = Yes 2 = No 3 = Cannot Recall
Percent1	(if they answered that ASMR is pleasurable) What percent of the time is an ASMR experience opposite to how it feels on average?	1 = 50 percent of the time 2 = Greater than 25 percent of the time but less than 50 percent of the time 3 = greater than 10 percent of the time but less than 25 percent of the time 4 = between 1 and 10 percent of the time 5 = ASMR virtually always feels the way I specified in the previous question.
Percent2	(if they answered that ASMR is not pleasurable) What percent of the time is an ASMR experience opposite to how it feels on average?	1 = 50 percent of the time 2 = Greater than 25 percent of the time but less than 50 percent of the time 3 = greater than 10 percent of the time but less than 25 percent of the time 4 = between 1 and 10 percent of the time 5 = ASMR virtually always feels the way I specified in the previous question.
EarlAge	What is the earliest age you can recall having an ASMR experience?	age input by participant
